# Supplementary material for: Updated distributional checklist of the genus Pytho Latreille, 1796 of the Palearctic realm with the first records of P.abieticola J. R. Sahlberg, 1875 from Lithuania and the family Pythidae (Coleoptera) from Moldova and Serbia
Source: Biodivers Data J. 2024 Jan 24;12:e115422. doi: 10.3897/BDJ.12.e115422 (PMC10831860; doi:10.3897/BDJ.12.e115422)
Supplement: XML Treatment for Pytho abieticola [file BDJ.12.e115422-treatment1.xml]

<!DOCTYPE tp:taxon-treatment
  PUBLIC "-//TaxonX//DTD Taxonomic Treatment Publishing DTD v0 20100105//EN" "tax-treatment-NSO.dtd">
<tp:taxon-treatment xmlns:tp="http://www.plazi.org/taxpub"><tp:treatment-meta><mixed-citation publication-type="journal"><person-group><name><surname>Jaskuła</surname><given-names>Radomir</given-names></name><name><surname>Ćoso</surname><given-names>Denis</given-names></name><name><surname>Tamutis</surname><given-names>Vytautas</given-names></name><name><surname>Ferenca</surname><given-names>Romas</given-names></name></person-group><article-title>Updated distributional checklist of the genus <italic><tp:taxon-name><tp:taxon-name-part taxon-name-part-type="genus" reg="Pytho">Pytho</tp:taxon-name-part></tp:taxon-name></italic> Latreille, 1796 of the Palearctic realm with the first records of <italic><tp:taxon-name><tp:taxon-name-part taxon-name-part-type="genus" reg="Pytho">P.</tp:taxon-name-part><tp:taxon-name-part taxon-name-part-type="species" reg="abieticola">abieticola</tp:taxon-name-part></tp:taxon-name></italic> J. R. Sahlberg, 1875 from Lithuania and the family <tp:taxon-name><tp:taxon-name-part taxon-name-part-type="family">Pythidae</tp:taxon-name-part></tp:taxon-name> (<tp:taxon-name><tp:taxon-name-part taxon-name-part-type="order">Coleoptera</tp:taxon-name-part></tp:taxon-name>) from Moldova and Serbia</article-title><source>Biodivers Data J</source><day>24</day><month>01</month><year>2024</year><volume>12</volume><pub-id pub-id-type="doi">10.3897/BDJ.12.e115422</pub-id></mixed-citation></tp:treatment-meta><tp:nomenclature><tp:taxon-name>
            <object-id xmlns:xlink="http://www.w3.org/1999/xlink" content-type="arpha" xlink:type="simple">F437917B-3317-52BB-A34F-6892AFD26FFF</object-id>
            <tp:taxon-name-part taxon-name-part-type="genus">Pytho</tp:taxon-name-part>
            <tp:taxon-name-part taxon-name-part-type="species">abieticola</tp:taxon-name-part>
          </tp:taxon-name><tp:taxon-authority>J. R. Sahlberg, 1875</tp:taxon-authority></tp:nomenclature><tp:treatment-sec sec-type="materials"><title>Materials</title><list list-type="alpha-lower" list-content="occurrences"><list-item><p><bold>Type status:</bold> <named-content xmlns:xlink="http://www.w3.org/1999/xlink" content-type="dwc:typeStatus" xlink:type="simple">Other material</named-content>. <bold>Occurrence:</bold> recordedBy: <named-content xmlns:xlink="http://www.w3.org/1999/xlink" content-type="dwc:recordedBy" xlink:type="simple">Vytautas Tamutis</named-content>; occurrenceID: <named-content xmlns:xlink="http://www.w3.org/1999/xlink" content-type="dwc:occurrenceID" xlink:type="simple">3E7B8E53-ED03-51F6-8A37-4E15212ACEC1</named-content>; <bold>Location:</bold> country: <named-content xmlns:xlink="http://www.w3.org/1999/xlink" content-type="dwc:country" xlink:type="simple">Lithuania</named-content>; municipality: <named-content xmlns:xlink="http://www.w3.org/1999/xlink" content-type="dwc:municipality" xlink:type="simple">Ignalina District Municipality</named-content>; locality: <named-content xmlns:xlink="http://www.w3.org/1999/xlink" content-type="dwc:locality" xlink:type="simple">Ažvinčių sengirės gamtinis rezervatas [Azhvinschiai Primeval Forest Nature Reserve]</named-content>; verbatimCoordinates: <named-content xmlns:xlink="http://www.w3.org/1999/xlink" content-type="dwc:verbatimCoordinates" xlink:type="simple"><named-content content-type="dwc:verbatimCoordinates" xlink:type="simple">N55.434908 E26.065562</named-content></named-content>; <bold>Identification:</bold> identifiedBy: <named-content xmlns:xlink="http://www.w3.org/1999/xlink" content-type="dwc:identifiedBy" xlink:type="simple">Vytautas Tamutis</named-content>; <bold>Event:</bold> samplingProtocol: <named-content xmlns:xlink="http://www.w3.org/1999/xlink" content-type="dwc:samplingProtocol" xlink:type="simple">flight interception trap</named-content>; eventDate: <named-content xmlns:xlink="http://www.w3.org/1999/xlink" content-type="dwc:eventDate" xlink:type="simple">22.05.2020.–12.06.2020.</named-content>; habitat: <named-content xmlns:xlink="http://www.w3.org/1999/xlink" content-type="dwc:habitat" xlink:type="simple"><italic><tp:taxon-name><tp:taxon-name-part taxon-name-part-type="genus" reg="Picea">Picea</tp:taxon-name-part><tp:taxon-name-part taxon-name-part-type="species" reg="abies">abies</tp:taxon-name-part></tp:taxon-name></italic> dominated forest</named-content>; <bold>Record Level:</bold> type: <named-content xmlns:xlink="http://www.w3.org/1999/xlink" content-type="dwc:type" xlink:type="simple">2 specimens</named-content>; collectionID: <named-content xmlns:xlink="http://www.w3.org/1999/xlink" content-type="dwc:collectionID" xlink:type="simple">KZM</named-content></p></list-item><list-item><p><bold>Type status:</bold> <named-content xmlns:xlink="http://www.w3.org/1999/xlink" content-type="dwc:typeStatus" xlink:type="simple">Other material</named-content>. <bold>Occurrence:</bold> recordedBy: <named-content xmlns:xlink="http://www.w3.org/1999/xlink" content-type="dwc:recordedBy" xlink:type="simple">Romas Ferenca</named-content>; occurrenceID: <named-content xmlns:xlink="http://www.w3.org/1999/xlink" content-type="dwc:occurrenceID" xlink:type="simple">ABBC3F00-763A-5E03-8AE3-BB141AD637F3</named-content>; <bold>Location:</bold> country: <named-content xmlns:xlink="http://www.w3.org/1999/xlink" content-type="dwc:country" xlink:type="simple">Lithuania</named-content>; municipality: <named-content xmlns:xlink="http://www.w3.org/1999/xlink" content-type="dwc:municipality" xlink:type="simple">Kaišiadorys District Municipality</named-content>; locality: <named-content xmlns:xlink="http://www.w3.org/1999/xlink" content-type="dwc:locality" xlink:type="simple">Šešuva Reserve</named-content>; verbatimCoordinates: <named-content xmlns:xlink="http://www.w3.org/1999/xlink" content-type="dwc:verbatimCoordinates" xlink:type="simple"><named-content content-type="dwc:verbatimCoordinates" xlink:type="simple">N54.934772 E24.252475</named-content></named-content>; <bold>Identification:</bold> identifiedBy: <named-content xmlns:xlink="http://www.w3.org/1999/xlink" content-type="dwc:identifiedBy" xlink:type="simple">Romas Ferenca</named-content>; <bold>Event:</bold> eventDate: <named-content xmlns:xlink="http://www.w3.org/1999/xlink" content-type="dwc:eventDate" xlink:type="simple">15.03.2021.</named-content>; fieldNotes: <named-content xmlns:xlink="http://www.w3.org/1999/xlink" content-type="dwc:fieldNotes" xlink:type="simple">under bark of dead pine</named-content>; <bold>Record Level:</bold> type: <named-content xmlns:xlink="http://www.w3.org/1999/xlink" content-type="dwc:type" xlink:type="simple">1 specimen</named-content>; collectionID: <named-content xmlns:xlink="http://www.w3.org/1999/xlink" content-type="dwc:collectionID" xlink:type="simple">KZM</named-content>; collectionCode: <named-content xmlns:xlink="http://www.w3.org/1999/xlink" content-type="dwc:collectionCode" xlink:type="simple">KZM IC-56300</named-content></p></list-item><list-item><p><bold>Type status:</bold> <named-content xmlns:xlink="http://www.w3.org/1999/xlink" content-type="dwc:typeStatus" xlink:type="simple">Other material</named-content>. <bold>Occurrence:</bold> recordedBy: <named-content xmlns:xlink="http://www.w3.org/1999/xlink" content-type="dwc:recordedBy" xlink:type="simple">Vytautas Tamutis</named-content>; occurrenceID: <named-content xmlns:xlink="http://www.w3.org/1999/xlink" content-type="dwc:occurrenceID" xlink:type="simple">7DE992D5-00D2-5115-8F6D-0BC44B0BA2ED</named-content>; <bold>Location:</bold> country: <named-content xmlns:xlink="http://www.w3.org/1999/xlink" content-type="dwc:country" xlink:type="simple">Lithuania</named-content>; municipality: <named-content xmlns:xlink="http://www.w3.org/1999/xlink" content-type="dwc:municipality" xlink:type="simple">Alytus District Municipality</named-content>; locality: <named-content xmlns:xlink="http://www.w3.org/1999/xlink" content-type="dwc:locality" xlink:type="simple">Punios šilas [Punia forest]</named-content>; verbatimCoordinates: <named-content xmlns:xlink="http://www.w3.org/1999/xlink" content-type="dwc:verbatimCoordinates" xlink:type="simple"><named-content content-type="dwc:verbatimCoordinates" xlink:type="simple">N54.545196 E24.022972</named-content></named-content>; <bold>Identification:</bold> identifiedBy: <named-content xmlns:xlink="http://www.w3.org/1999/xlink" content-type="dwc:identifiedBy" xlink:type="simple">Vytautas Tamutis</named-content>; <bold>Event:</bold> samplingProtocol: <named-content xmlns:xlink="http://www.w3.org/1999/xlink" content-type="dwc:samplingProtocol" xlink:type="simple">flight interception trap</named-content>; eventDate: <named-content xmlns:xlink="http://www.w3.org/1999/xlink" content-type="dwc:eventDate" xlink:type="simple">19.05.2023.–05.06.2023.</named-content>; habitat: <named-content xmlns:xlink="http://www.w3.org/1999/xlink" content-type="dwc:habitat" xlink:type="simple"><italic><tp:taxon-name><tp:taxon-name-part taxon-name-part-type="genus" reg="Picea">Picea</tp:taxon-name-part><tp:taxon-name-part taxon-name-part-type="species" reg="abies">abies</tp:taxon-name-part></tp:taxon-name></italic> dominated forest</named-content>; <bold>Record Level:</bold> type: <named-content xmlns:xlink="http://www.w3.org/1999/xlink" content-type="dwc:type" xlink:type="simple">1 specimen</named-content>; collectionID: <named-content xmlns:xlink="http://www.w3.org/1999/xlink" content-type="dwc:collectionID" xlink:type="simple">KZM</named-content>; source: <named-content xmlns:xlink="http://www.w3.org/1999/xlink" content-type="dwc:source" xlink:type="simple">https://www.inaturalist.org/observations/189178097</named-content></p></list-item><list-item><p><bold>Type status:</bold> <named-content xmlns:xlink="http://www.w3.org/1999/xlink" content-type="dwc:typeStatus" xlink:type="simple">Other material</named-content>. <bold>Occurrence:</bold> recordedBy: <named-content xmlns:xlink="http://www.w3.org/1999/xlink" content-type="dwc:recordedBy" xlink:type="simple">Vytautas Tamutis</named-content>; occurrenceID: <named-content xmlns:xlink="http://www.w3.org/1999/xlink" content-type="dwc:occurrenceID" xlink:type="simple">1FB36BFD-6EDA-557A-80DA-AC08132861DE</named-content>; <bold>Location:</bold> country: <named-content xmlns:xlink="http://www.w3.org/1999/xlink" content-type="dwc:country" xlink:type="simple">Lithuania</named-content>; municipality: <named-content xmlns:xlink="http://www.w3.org/1999/xlink" content-type="dwc:municipality" xlink:type="simple">Alytus District Municipality</named-content>; locality: <named-content xmlns:xlink="http://www.w3.org/1999/xlink" content-type="dwc:locality" xlink:type="simple">Punios šilas [Punia forest]</named-content>; verbatimCoordinates: <named-content xmlns:xlink="http://www.w3.org/1999/xlink" content-type="dwc:verbatimCoordinates" xlink:type="simple"><named-content content-type="dwc:verbatimCoordinates" xlink:type="simple">N54.545055 E24.030973</named-content></named-content>; <bold>Identification:</bold> identifiedBy: <named-content xmlns:xlink="http://www.w3.org/1999/xlink" content-type="dwc:identifiedBy" xlink:type="simple">Vytautas Tamutis</named-content>; <bold>Event:</bold> samplingProtocol: <named-content xmlns:xlink="http://www.w3.org/1999/xlink" content-type="dwc:samplingProtocol" xlink:type="simple">flight interception trap</named-content>; eventDate: <named-content xmlns:xlink="http://www.w3.org/1999/xlink" content-type="dwc:eventDate" xlink:type="simple">19.05.2023.–05.06.2023.</named-content>; habitat: <named-content xmlns:xlink="http://www.w3.org/1999/xlink" content-type="dwc:habitat" xlink:type="simple"><italic><tp:taxon-name><tp:taxon-name-part taxon-name-part-type="genus" reg="Picea">Picea</tp:taxon-name-part><tp:taxon-name-part taxon-name-part-type="species" reg="abies">abies</tp:taxon-name-part></tp:taxon-name></italic> dominated forest</named-content>; <bold>Record Level:</bold> type: <named-content xmlns:xlink="http://www.w3.org/1999/xlink" content-type="dwc:type" xlink:type="simple">1 specimen</named-content>; collectionID: <named-content xmlns:xlink="http://www.w3.org/1999/xlink" content-type="dwc:collectionID" xlink:type="simple">KZM</named-content></p></list-item></list></tp:treatment-sec><tp:treatment-sec sec-type="Description"><title>Description</title><p>Small to medium beetles with moderately flattened bodies; body length 5.6–10.6 mm (9.5 mm in specimen from the Šešuva Reserve, others not measured). Head, pronotum and elytra black, legs and antennae brown-black (Fig. <xref ref-type="fig" rid="F10632150">1</xref>). Ratio of pronotal width-length less than 1.5 in most specimens, mesosternum impunctate or with few punctures.</p></tp:treatment-sec><tp:treatment-sec sec-type="Distribution"><title>Distribution</title><p>Palearctic taxon. Similar to other <italic><tp:taxon-name><tp:taxon-name-part taxon-name-part-type="genus" reg="Pytho">Pytho</tp:taxon-name-part></tp:taxon-name></italic> species, <italic><tp:taxon-name><tp:taxon-name-part taxon-name-part-type="genus" reg="Pytho">P.</tp:taxon-name-part><tp:taxon-name-part taxon-name-part-type="species" reg="abieticola">abieticola</tp:taxon-name-part></tp:taxon-name></italic> prefers regions with lower annual temperatures; in Central and Western Europe, it is restricted mainly to mountainous areas. Till now, it has been recorded from 12 countries (for details see distributional checklist below), including the first records from Lithuania presented here (Fig. <xref ref-type="fig" rid="F10632161">2</xref>).</p></tp:treatment-sec><tp:treatment-sec sec-type="Ecology"><title>Ecology</title><p>Numerous data suggest that <italic><tp:taxon-name><tp:taxon-name-part taxon-name-part-type="genus" reg="Pytho">P.</tp:taxon-name-part><tp:taxon-name-part taxon-name-part-type="species" reg="abieticola">abieticola</tp:taxon-name-part></tp:taxon-name></italic> is exclusively associated with spruce forests (<italic><tp:taxon-name><tp:taxon-name-part taxon-name-part-type="genus" reg="Picea">Picea</tp:taxon-name-part></tp:taxon-name></italic> spp.), often restricted to primeval forest areas (<xref ref-type="bibr" rid="B10572310">Saalas 1917</xref>, <xref ref-type="bibr" rid="B10572272">Saalas 1923</xref>, <xref ref-type="bibr" rid="B10629740">Burakowski et al. 1987</xref>, <xref ref-type="bibr" rid="B10568821">Pollock 1991</xref>, <xref ref-type="bibr" rid="B10629623">Horák 2017</xref>) where it usually inhabits swampy sites (<xref ref-type="bibr" rid="B10572310">Saalas 1917</xref>, <xref ref-type="bibr" rid="B10572272">Saalas 1923</xref>). It has been also reported from pine (<italic><tp:taxon-name><tp:taxon-name-part taxon-name-part-type="genus" reg="Pinus">Pinus</tp:taxon-name-part></tp:taxon-name></italic> spp.) and fir (<italic><tp:taxon-name><tp:taxon-name-part taxon-name-part-type="genus" reg="Abies">Abies</tp:taxon-name-part></tp:taxon-name></italic> spp.) trees (<xref ref-type="bibr" rid="B10629530">Koch 1989</xref>); one of our findings suggests that the species can also live under the bark of fir trees. Fallen, freshly dead trees lying horizontally and with no direct contact with the ground and characterised by small or medium diameter (6-25 cm) are preferred by females to lay their eggs. Larvae then develop under the bark (<xref ref-type="bibr" rid="B10572310">Saalas 1917</xref>, <xref ref-type="bibr" rid="B10572272">Saalas 1923</xref>, <xref ref-type="bibr" rid="B10629740">Burakowski et al. 1987</xref>). The trees used for development are previously colonised by different bark beetles, especially <italic><tp:taxon-name><tp:taxon-name-part taxon-name-part-type="genus" reg="Pityogenes">Pityogenes</tp:taxon-name-part><tp:taxon-name-part taxon-name-part-type="species" reg="chalcographus">chalcographus</tp:taxon-name-part></tp:taxon-name></italic> (Linnaeus, 1760), <italic><tp:taxon-name><tp:taxon-name-part taxon-name-part-type="genus" reg="Hylastes">Hylastes</tp:taxon-name-part></tp:taxon-name></italic> spp. and <italic><tp:taxon-name><tp:taxon-name-part taxon-name-part-type="genus" reg="Polygraphus">Polygraphus</tp:taxon-name-part></tp:taxon-name></italic> spp. (<tp:taxon-name><tp:taxon-name-part taxon-name-part-type="family">Curculionidae</tp:taxon-name-part></tp:taxon-name>, <tp:taxon-name><tp:taxon-name-part taxon-name-part-type="subfamily">Scolytinae</tp:taxon-name-part></tp:taxon-name>). Habitats of <italic><tp:taxon-name><tp:taxon-name-part taxon-name-part-type="genus" reg="Pytho">Pytho</tp:taxon-name-part><tp:taxon-name-part taxon-name-part-type="species" reg="abieticola">abieticola</tp:taxon-name-part></tp:taxon-name></italic> in Lithuania are shown in Fig. <xref ref-type="fig" rid="F10632186">3</xref>.</p><p>There are no regular studies focused on feeding preferences or feeding behaviour in <italic><tp:taxon-name><tp:taxon-name-part taxon-name-part-type="genus" reg="Pytho">P.</tp:taxon-name-part><tp:taxon-name-part taxon-name-part-type="species" reg="abieticola">abieticola</tp:taxon-name-part></tp:taxon-name></italic>. Some literature data suggest that larvae of this species are zoophagous (<xref ref-type="bibr" rid="B10629530">Koch 1989</xref>), which can be supported by observations of their cannibalistic behaviour observed under "artificial" conditions by <xref ref-type="bibr" rid="B10629773">Sahlberg (1875)</xref> and <xref ref-type="bibr" rid="B10572272">Saalas (1923)</xref>, while other authors suggest decaying cambial-phloem layer and/or fungi as the main type of food (<xref ref-type="bibr" rid="B10568773">Chittaro et al. 2023</xref>).</p></tp:treatment-sec><tp:treatment-sec sec-type="Conservation"><title>Conservation</title><p><italic><tp:taxon-name><tp:taxon-name-part taxon-name-part-type="genus" reg="Pytho">Pytho</tp:taxon-name-part><tp:taxon-name-part taxon-name-part-type="species" reg="abieticola">abieticola</tp:taxon-name-part></tp:taxon-name></italic> is listed in category I on the list of primeval forest relict species of Central Europe, which includes taxa restricted to a few remnants of natural forests (<xref ref-type="bibr" rid="B10630116">Eckelt et al. 2017</xref>). Globally, the species is considered as "least concern" (category LC) (<xref ref-type="bibr" rid="B10629636">Pettersson et al. 2010</xref>), but this situation should be changed soon (<xref ref-type="bibr" rid="B10568773">Chittaro et al. 2023</xref>) as it is threatened or even regionally extinct in all European countries where it has been noted. <xref ref-type="bibr" rid="B10630147">Cálix et al. (2018)</xref> placed <italic><tp:taxon-name><tp:taxon-name-part taxon-name-part-type="genus" reg="Pytho">P.</tp:taxon-name-part><tp:taxon-name-part taxon-name-part-type="species" reg="abieticola">abieticola</tp:taxon-name-part></tp:taxon-name></italic> on the IUCN Red List of European Saproxylic Beetles as a species of "near threatened" (NT) category. In Austria (<xref ref-type="bibr" rid="B10630326">Jäch et al. 1994</xref>) and in Germany (<xref ref-type="bibr" rid="B10630305">Schmidl et al. 2021</xref>), it is recognised as "regionally extinct" (RE), in the Czech Republic (<xref ref-type="bibr" rid="B10629623">Horák 2017</xref>) and in Norway (<xref ref-type="bibr" rid="B10630296">Ødegaard et al. 2021</xref>) as "critically endangered" (CR), in Poland (<xref ref-type="bibr" rid="B10629538">Pawłowski et al. 2002</xref>) as "endangered" (EN), in Sweden (<xref ref-type="bibr" rid="B10629577">SLU Artdatabanken 2020</xref>) as "vulnerable" (VU) and in Finland (<xref ref-type="bibr" rid="B10629555">Malmberg et al. 2019</xref>) as "near threatened" (NT). Actually, some populations of this species are protected in national parks and/or nature reserves, for example, in Switzerland (<xref ref-type="bibr" rid="B10568773">Chittaro et al. 2023</xref>), Poland (<xref ref-type="bibr" rid="B10568794">Burakowski 1962</xref>, <xref ref-type="bibr" rid="B10629692">Kubisz and Tsinkevich 2001</xref>, <xref ref-type="bibr" rid="B10629705">Kubisz 2004</xref>), Czech Republic (<xref ref-type="bibr" rid="B10630599">Hošek 2008</xref>), China (<xref ref-type="bibr" rid="B10568812">Painter et al. 2007</xref>), Russia (<xref ref-type="bibr" rid="B10568812">Painter et al. 2007</xref>), Finland (<xref ref-type="bibr" rid="B10634789">Finnish Biodiversity Information Facility 2023a</xref>) and Lithuania (this paper).</p></tp:treatment-sec><tp:treatment-sec sec-type="Biology"><title>Biology</title><p>Based on <xref ref-type="bibr" rid="B10629740">Burakowski et al. (1987)</xref>, larval development takes at least three years and larvae of various sizes can be found throughout the year (<xref ref-type="bibr" rid="B10572272">Saalas 1923</xref>). The pupal stage takes about two weeks (<xref ref-type="bibr" rid="B10629773">Sahlberg 1875</xref>) and can be found between the second half of July and the first half of September (<xref ref-type="bibr" rid="B10629740">Burakowski et al. 1987</xref>). As in all <italic><tp:taxon-name><tp:taxon-name-part taxon-name-part-type="genus" reg="Pytho">Pytho</tp:taxon-name-part></tp:taxon-name></italic> species, pupal cells under bark are used by adults as shelters to overwinter. In April and May, the adults start to be active and reproduce.</p></tp:treatment-sec><tp:treatment-sec><!--Section generated to contain objects referenced in tp:taxon-treatment.--><fig id="F10632150" position="float" orientation="portrait"><object-id xmlns:xlink="http://www.w3.org/1999/xlink" content-type="arpha" xlink:type="simple">4BD1B9A0-9A7E-5F9E-AF3D-E16F90DC918D</object-id><object-id xmlns:xlink="http://www.w3.org/1999/xlink" content-type="doi" xlink:type="simple">10.3897/BDJ.12.e115422.figure1</object-id><label>Figure 1.</label><caption><p>Specimen of <italic><tp:taxon-name><tp:taxon-name-part taxon-name-part-type="genus" reg="Pytho">Pytho</tp:taxon-name-part><tp:taxon-name-part taxon-name-part-type="species" reg="abieticola">abieticola</tp:taxon-name-part></tp:taxon-name></italic> J. R. Sahlberg, 1875 from the Šešuva Reserve, Kaišiadorys District Municipality, Lithuania (photo Romas Ferenca).</p></caption><graphic xmlns:xlink="http://www.w3.org/1999/xlink" xlink:href="bdj-12-e115422-g001.jpg" position="float" id="oo_929865.jpg" orientation="portrait" xlink:type="simple"><uri content-type="original_file" xlink:type="simple">https://binary.pensoft.net/fig/929865</uri></graphic></fig><fig id="F10632161" position="float" orientation="portrait"><object-id xmlns:xlink="http://www.w3.org/1999/xlink" content-type="arpha" xlink:type="simple">EC3BFFC7-F55D-5F21-99B6-1E17E629457F</object-id><object-id xmlns:xlink="http://www.w3.org/1999/xlink" content-type="doi" xlink:type="simple">10.3897/BDJ.12.e115422.figure2</object-id><label>Figure 2.</label><caption><p>Distribution of <italic><tp:taxon-name><tp:taxon-name-part taxon-name-part-type="genus" reg="Pytho">Pytho</tp:taxon-name-part><tp:taxon-name-part taxon-name-part-type="species" reg="abieticola">abieticola</tp:taxon-name-part></tp:taxon-name></italic> J. R. Sahlberg, 1875 in Lithuania.</p></caption><graphic xmlns:xlink="http://www.w3.org/1999/xlink" xlink:href="bdj-12-e115422-g002.jpg" position="float" id="oo_929904.jpg" orientation="portrait" xlink:type="simple"><uri content-type="original_file" xlink:type="simple">https://binary.pensoft.net/fig/929904</uri></graphic></fig><fig id="F10632186" position="float" orientation="portrait"><object-id xmlns:xlink="http://www.w3.org/1999/xlink" content-type="arpha" xlink:type="simple">D553CF0E-0815-5674-B6E8-81916C8ADF80</object-id><object-id xmlns:xlink="http://www.w3.org/1999/xlink" content-type="doi" xlink:type="simple">10.3897/BDJ.12.e115422.figure3</object-id><label>Figure 3.</label><caption><p>Habitats of <italic><tp:taxon-name><tp:taxon-name-part taxon-name-part-type="genus" reg="Pytho">Pytho</tp:taxon-name-part><tp:taxon-name-part taxon-name-part-type="species" reg="abieticola">abieticola</tp:taxon-name-part></tp:taxon-name></italic> J. R. Sahlberg, 1875 in Lithuania: <bold>a, b</bold> Šešuva Reserve (<named-content xmlns:xlink="http://www.w3.org/1999/xlink" content-type="dwc:verbatimCoordinates" xlink:type="simple">N54.934772 E24.252475</named-content>), Kaišiadorys District Municipality; <bold>c, d</bold> Punios šilas (<named-content xmlns:xlink="http://www.w3.org/1999/xlink" content-type="dwc:verbatimCoordinates" xlink:type="simple">N54.545196 E24.022972</named-content>), Alytus District Municipality; <bold>e, f</bold> Punios šilas (<named-content xmlns:xlink="http://www.w3.org/1999/xlink" content-type="dwc:verbatimCoordinates" xlink:type="simple">N54.545055, E24.030973</named-content>), Alytus District Municipality. Note the flight interception trap in photos d-e (photos a &amp; b - Romas Ferenca, c-f - Vytautas Tamutis).</p></caption><graphic xmlns:xlink="http://www.w3.org/1999/xlink" xlink:href="bdj-12-e115422-g003.jpg" position="float" id="oo_930384.jpg" orientation="portrait" xlink:type="simple"><uri content-type="original_file" xlink:type="simple">https://binary.pensoft.net/fig/930384</uri></graphic></fig></tp:treatment-sec><ref-list><ref id="B10572310"><element-citation xmlns:xlink="http://www.w3.org/1999/xlink" publication-type="article" xlink:type="simple"><person-group person-group-type="author"><name name-style="western"><surname>Saalas</surname><given-names>U.</given-names></name></person-group><year>1917</year><article-title>Die Fichtenkäfer Finnands I.</article-title><source>Annales Academiae Scientiarum Fennicae, Ser. A</source><volume>8</volume><fpage>1</fpage><lpage>547</lpage></element-citation></ref><ref id="B10572272"><element-citation xmlns:xlink="http://www.w3.org/1999/xlink" publication-type="article" xlink:type="simple"><person-group person-group-type="author"><name name-style="western"><surname>Saalas</surname><given-names>U.</given-names></name></person-group><year>1923</year><article-title>Die Fichtenkäfer Finnlands. Studien über die Entwicklungsstadien, Lebensweise und geographische Verbreitung der an <italic><tp:taxon-name><tp:taxon-name-part taxon-name-part-type="genus" reg="Picea">Picea</tp:taxon-name-part><tp:taxon-name-part taxon-name-part-type="species" reg="excelsa">excelsa</tp:taxon-name-part></tp:taxon-name></italic> Link. lebenden Coleopteren nebst einer Larvenbestimmungstabelle. II. Speziellier Teil 2 und Larvenbestimmungstabelle.</article-title><source>Annales Academiae Scientiarum Fennicae, Ser. A.</source><volume>22</volume><issue>1</issue><fpage>1</fpage><lpage>746</lpage></element-citation></ref><ref id="B10629740"><element-citation xmlns:xlink="http://www.w3.org/1999/xlink" publication-type="book" xlink:type="simple"><person-group person-group-type="author"><name name-style="western"><surname>Burakowski</surname><given-names>B.</given-names></name><name name-style="western"><surname>Mroczkowski</surname><given-names>M.</given-names></name><name name-style="western"><surname>Stefańska</surname><given-names>J.</given-names></name></person-group><year>1987</year><source>Chrząszcze – <tp:taxon-name><tp:taxon-name-part taxon-name-part-type="order">Coleoptera</tp:taxon-name-part></tp:taxon-name>. <tp:taxon-name><tp:taxon-name-part taxon-name-part-type="superfamily">Cucujoidea</tp:taxon-name-part></tp:taxon-name>, część 3. Katalog Fauny Polski XXIII (XIV)</source><publisher-name>Państwowe Wydawnictwo Naukowe</publisher-name><publisher-loc>Warszawa</publisher-loc><size units="page">277</size></element-citation></ref><ref id="B10568821"><element-citation xmlns:xlink="http://www.w3.org/1999/xlink" publication-type="article" xlink:type="simple"><person-group person-group-type="author"><name name-style="western"><surname>Pollock</surname><given-names>D. A.</given-names></name></person-group><year>1991</year><article-title>Natural history, classification, reconstructed phylogeny and geographic history of <italic><tp:taxon-name><tp:taxon-name-part taxon-name-part-type="genus" reg="Pytho">Pytho</tp:taxon-name-part></tp:taxon-name></italic> Latreille (<tp:taxon-name><tp:taxon-name-part taxon-name-part-type="order">Coleoptera</tp:taxon-name-part></tp:taxon-name>, <tp:taxon-name><tp:taxon-name-part taxon-name-part-type="family">Pythidae</tp:taxon-name-part></tp:taxon-name>).</article-title><source>The Memoirs of the Entomological Society of Canada</source><volume>123</volume><issue>Supplement S154</issue><fpage>3</fpage><lpage>104</lpage><pub-id pub-id-type="doi">10.4039/entm123154fv</pub-id></element-citation></ref><ref id="B10629623"><element-citation xmlns:xlink="http://www.w3.org/1999/xlink" publication-type="chapter" xlink:type="simple"><person-group person-group-type="author"><name name-style="western"><surname>Horák</surname><given-names>J.</given-names></name></person-group><year>2017</year><chapter-title>Pythidae</chapter-title><person-group person-group-type="editor"><name name-style="western"><surname>Hejda</surname><given-names>R.</given-names></name><name name-style="western"><surname>Farkač</surname><given-names>J.</given-names></name><name name-style="western"><surname>Chobot</surname><given-names>K.</given-names></name></person-group><source>Červený seznam ohrožených druhů České republiky. Bezobratlí</source><publisher-name>Agentury ochrany přírody a krajiny ČR</publisher-name><publisher-loc>Praha</publisher-loc><size units="page">182</size></element-citation></ref><ref id="B10629530"><element-citation xmlns:xlink="http://www.w3.org/1999/xlink" publication-type="book" xlink:type="simple"><person-group person-group-type="author"><name name-style="western"><surname>Koch</surname><given-names>K</given-names></name></person-group><year>1989</year><source>Die Käfer Mitteleuropas. Ökologie, Band 2</source><publisher-name>Goecke &amp; Evers</publisher-name><publisher-loc>Krefeld</publisher-loc><size units="page">340</size></element-citation></ref><ref id="B10629773"><element-citation xmlns:xlink="http://www.w3.org/1999/xlink" publication-type="article" xlink:type="simple"><person-group person-group-type="author"><name name-style="western"><surname>Sahlberg</surname><given-names>J.</given-names></name></person-group><year>1875</year><article-title>Ueber die Finnischen Arten der Käfer-Gattung <italic><tp:taxon-name><tp:taxon-name-part taxon-name-part-type="genus" reg="Pytho">Pytho</tp:taxon-name-part></tp:taxon-name></italic> und deren Larven</article-title><source>Deutsche Entomologische Zeitschrift</source><volume>19</volume><issue>1</issue><fpage>219</fpage><lpage>224</lpage><pub-id pub-id-type="doi">10.1002/mmnd.48018750118</pub-id></element-citation></ref><ref id="B10568773"><element-citation xmlns:xlink="http://www.w3.org/1999/xlink" publication-type="article" xlink:type="simple"><person-group person-group-type="author"><name name-style="western"><surname>Chittaro</surname><given-names>Yannick</given-names></name><name name-style="western"><surname>Sanchez</surname><given-names>Andreas</given-names></name><name name-style="western"><surname>Szallies</surname><given-names>Alexander</given-names></name><name name-style="western"><surname>Gossner</surname><given-names>Martin M.</given-names></name><name name-style="western"><surname>Lachat</surname><given-names>Thibault</given-names></name></person-group><year>2023</year><article-title>On the occurrence of relict populations of <italic><tp:taxon-name><tp:taxon-name-part taxon-name-part-type="genus" reg="Pytho">Pytho</tp:taxon-name-part><tp:taxon-name-part taxon-name-part-type="species" reg="abieticola">abieticola</tp:taxon-name-part></tp:taxon-name></italic> J. R. Sahlberg, 1875 in Switzerland (<tp:taxon-name><tp:taxon-name-part taxon-name-part-type="order">Coleoptera</tp:taxon-name-part></tp:taxon-name>, <tp:taxon-name><tp:taxon-name-part taxon-name-part-type="family">Pythidae</tp:taxon-name-part></tp:taxon-name>)</article-title><source>Alpine Entomology</source><volume>7</volume><fpage>1</fpage><lpage>11</lpage><pub-id pub-id-type="doi">10.3897/alpento.7.98799</pub-id></element-citation></ref><ref id="B10630116"><element-citation xmlns:xlink="http://www.w3.org/1999/xlink" publication-type="article" xlink:type="simple"><person-group person-group-type="author"><name name-style="western"><surname>Eckelt</surname><given-names>A.</given-names></name><name name-style="western"><surname>Müller</surname><given-names>J.</given-names></name><name name-style="western"><surname>Bense</surname><given-names>U.</given-names></name><name name-style="western"><surname>Brustel</surname><given-names>H.</given-names></name><name name-style="western"><surname>Bussler</surname><given-names>H.</given-names></name><name name-style="western"><surname>Chittaro</surname><given-names>Y.</given-names></name><name name-style="western"><surname>Cizek</surname><given-names>L.</given-names></name><name name-style="western"><surname>Frei</surname><given-names>A.</given-names></name><name name-style="western"><surname>Holzer</surname><given-names>E.</given-names></name><name name-style="western"><surname>Kadej</surname><given-names>M.</given-names></name><name name-style="western"><surname>Kahlen</surname><given-names>M.</given-names></name><name name-style="western"><surname>Köhler</surname><given-names>F.</given-names></name><name name-style="western"><surname>Möller</surname><given-names>G.</given-names></name><name name-style="western"><surname>Mühle</surname><given-names>H.</given-names></name><name name-style="western"><surname>Sanchez</surname><given-names>A.</given-names></name><name name-style="western"><surname>Schaffrath</surname><given-names>U.</given-names></name><name name-style="western"><surname>Schmidl</surname><given-names>J.</given-names></name><name name-style="western"><surname>Smolis</surname><given-names>A.</given-names></name><name name-style="western"><surname>Szallies</surname><given-names>A.</given-names></name><name name-style="western"><surname>Németh</surname><given-names>T.</given-names></name><name name-style="western"><surname>Wurst</surname><given-names>C.</given-names></name><name name-style="western"><surname>Thorn</surname><given-names>S.</given-names></name><name name-style="western"><surname>Christensen</surname><given-names>R. H.B.</given-names></name><name name-style="western"><surname>Seibold</surname><given-names>S.</given-names></name></person-group><year>2017</year><article-title>”Primeval forest relict beetles” of Central Europe: A set of 168 umbrella species for the protection of primeval forest remnants</article-title><source>Journal of Insect Conservation</source><volume>22</volume><fpage>15</fpage><lpage>28</lpage><pub-id pub-id-type="doi">10.1007/s10841-017-0028-6</pub-id></element-citation></ref><ref id="B10629636"><element-citation xmlns:xlink="http://www.w3.org/1999/xlink" publication-type="website" xlink:type="simple"><person-group person-group-type="author"><name name-style="western"><surname>Pettersson</surname><given-names>R.</given-names></name><name name-style="western"><surname>Hyvärinen</surname><given-names>E.</given-names></name><name name-style="western"><surname>Munteanu</surname><given-names>N.</given-names></name><name name-style="western"><surname>Istrate</surname><given-names>P.</given-names></name><name name-style="western"><surname>Schlaghamersky</surname><given-names>J.</given-names></name><name name-style="western"><surname>Schmidl</surname><given-names>J.</given-names></name></person-group><article-title><italic>Pytho abieticola</italic> (Europe assessment). The IUCN Red List of Threatened Species 2010</article-title><uri xlink:type="simple">https://www.iucnredlist.org/species/157801/5149331</uri><date-in-citation content-type="access-date">2023-10-31T00:00:00+02:00</date-in-citation></element-citation></ref><ref id="B10630147"><element-citation xmlns:xlink="http://www.w3.org/1999/xlink" publication-type="book" xlink:type="simple"><person-group person-group-type="author"><name name-style="western"><surname>Cálix</surname><given-names>M.</given-names></name><name name-style="western"><surname>Alexander</surname><given-names>K. N.A.</given-names></name><name name-style="western"><surname>Nieto</surname><given-names>A.</given-names></name><name name-style="western"><surname>Dodelin</surname><given-names>B.</given-names></name><name name-style="western"><surname>Soldati</surname><given-names>F.</given-names></name><name name-style="western"><surname>Telnov</surname><given-names>D.</given-names></name><name name-style="western"><surname>Vazquez-Albalate</surname><given-names>X.</given-names></name><name name-style="western"><surname>Aleksandrowicz</surname><given-names>O.</given-names></name><name name-style="western"><surname>Audisio</surname><given-names>P.</given-names></name><name name-style="western"><surname>Istrate</surname><given-names>P.</given-names></name><name name-style="western"><surname>Jansson</surname><given-names>N.</given-names></name><name name-style="western"><surname>Legakis</surname><given-names>A.</given-names></name><name name-style="western"><surname>Liberto</surname><given-names>A.</given-names></name><name name-style="western"><surname>Makris</surname><given-names>C.</given-names></name><name name-style="western"><surname>Merkl</surname><given-names>O.</given-names></name><name name-style="western"><surname>Mugerwa Pettersson</surname><given-names>R.</given-names></name><name name-style="western"><surname>Schlaghamersky</surname><given-names>J.</given-names></name><name name-style="western"><surname>Bologna</surname><given-names>M. A.</given-names></name><name name-style="western"><surname>Brustel</surname><given-names>H.</given-names></name><name name-style="western"><surname>Buse</surname><given-names>J.</given-names></name><name name-style="western"><surname>Novák</surname><given-names>V.</given-names></name><name name-style="western"><surname>Purchart</surname><given-names>L.</given-names></name></person-group><year>2018</year><source>European Red List of Saproxylic Beetles</source><publisher-name>IUCN</publisher-name><publisher-loc>Brussels</publisher-loc><uri xlink:type="simple">https://www.iucnredlist.org/resources/calix2018</uri></element-citation></ref><ref id="B10630326"><element-citation xmlns:xlink="http://www.w3.org/1999/xlink" publication-type="book" xlink:type="simple"><person-group person-group-type="author"><name name-style="western"><surname>Jäch</surname><given-names>M. A.</given-names></name><name name-style="western"><surname>Adlbauer</surname><given-names>K.</given-names></name><name name-style="western"><surname>Barries</surname><given-names>W.</given-names></name><name name-style="western"><surname>Cate</surname><given-names>P. C.</given-names></name><name name-style="western"><surname>Franz</surname><given-names>H.</given-names></name><name name-style="western"><surname>Geiser</surname><given-names>E.</given-names></name><name name-style="western"><surname>Geiser</surname><given-names>R.</given-names></name><name name-style="western"><surname>Holzschuh</surname><given-names>C.</given-names></name><name name-style="western"><surname>Kirschenhofer</surname><given-names>E.</given-names></name><name name-style="western"><surname>Kreissl</surname><given-names>E.</given-names></name><name name-style="western"><surname>Novak</surname><given-names>G.</given-names></name><name name-style="western"><surname>Probst</surname><given-names>J.</given-names></name><name name-style="western"><surname>Reiser</surname><given-names>P.</given-names></name><name name-style="western"><surname>Schillhammer</surname><given-names>H.</given-names></name><name name-style="western"><surname>Schmid</surname><given-names>H.</given-names></name><name name-style="western"><surname>Schödl</surname><given-names>S.</given-names></name><name name-style="western"><surname>Suppantschitsch</surname><given-names>W.</given-names></name><name name-style="western"><surname>Zabransky</surname><given-names>P.</given-names></name><name name-style="western"><surname>Zelenka</surname><given-names>W.</given-names></name></person-group><year>1994</year><source>Rote Liste der gefährdeten Käfer Österreichs (<tp:taxon-name><tp:taxon-name-part taxon-name-part-type="order">Coleoptera</tp:taxon-name-part></tp:taxon-name>)</source><publisher-name>Grüne Reihe des Bundesministeriums für Umwelt, Jugend und Familie</publisher-name><size units="page">95</size></element-citation></ref><ref id="B10630305"><element-citation xmlns:xlink="http://www.w3.org/1999/xlink" publication-type="chapter" xlink:type="simple"><person-group person-group-type="author"><name name-style="western"><surname>Schmidl</surname><given-names>J.</given-names></name><name name-style="western"><surname>Bense</surname><given-names>U.</given-names></name><name name-style="western"><surname>Bussler</surname><given-names>H.</given-names></name><name name-style="western"><surname>Fuchs</surname><given-names>H.</given-names></name><name name-style="western"><surname>Lange</surname><given-names>F.</given-names></name><name name-style="western"><surname>Möller</surname><given-names>G.</given-names></name></person-group><year>2021</year><chapter-title>Rote Liste und Gesamtartenliste der „Teredilia” und Heteromera (Coleoptera: Bostrichoidea: Lyctidae, Bostrichidae, Anobiidae, Ptinidae; Tenebrionoidea) Deutschlands</chapter-title><person-group person-group-type="editor"><name name-style="western"><surname>Ries</surname><given-names>M.</given-names></name><name name-style="western"><surname>Balzer</surname><given-names>S.</given-names></name><name name-style="western"><surname>Gruttke</surname><given-names>H.</given-names></name><name name-style="western"><surname>Haupt</surname><given-names>H.</given-names></name><name name-style="western"><surname>Hofbauer</surname><given-names>N.</given-names></name><name name-style="western"><surname>Ludwig</surname><given-names>G.</given-names></name><name name-style="western"><surname>Matzke-Hajek</surname><given-names>G.</given-names></name></person-group><source>Rote Liste gefährdeter Tiere, Pflanzen und Pilze Deutschlands, Band 5: Wirbellose Tiere (Teil. 3)</source><volume>70 (5)</volume><publisher-name>Naturschutzund Biologische Vielfalt</publisher-name><size units="page">165–186</size></element-citation></ref><ref id="B10630296"><element-citation xmlns:xlink="http://www.w3.org/1999/xlink" publication-type="website" xlink:type="simple"><person-group person-group-type="author"><name name-style="western"><surname>Ødegaard</surname><given-names>F.</given-names></name><name name-style="western"><surname>Hanssen</surname><given-names>O.</given-names></name><name name-style="western"><surname>Laugsand</surname><given-names>A. E.</given-names></name><name name-style="western"><surname>Olberg</surname><given-names>S.</given-names></name></person-group><article-title>Biller: Vurdering av granbarkflatbille <italic>Pytho abieticola</italic> for Norge. Rødlista for arter 2021</article-title><uri xlink:type="simple">https://artsdatabanken.no/lister/rodlisteforarter</uri><date-in-citation content-type="access-date">2023-10-31T00:00:00+02:00</date-in-citation></element-citation></ref><ref id="B10629538"><element-citation xmlns:xlink="http://www.w3.org/1999/xlink" publication-type="chapter" xlink:type="simple"><person-group person-group-type="author"><name name-style="western"><surname>Pawłowski</surname><given-names>J.</given-names></name><name name-style="western"><surname>Kubisz</surname><given-names>D.</given-names></name><name name-style="western"><surname>Mazur</surname><given-names>M.</given-names></name></person-group><year>2002</year><chapter-title>Coleoptera Chrząszcze</chapter-title><person-group person-group-type="editor"><name name-style="western"><surname>Głowaciński</surname><given-names>Z.</given-names></name></person-group><source>Czerwona lista zwierząt ginących i zagrożonych w Polsce</source><publisher-name>Polska Akademia Nauk, Instytut Ochrony Przyrody</publisher-name><publisher-loc>Kraków</publisher-loc></element-citation></ref><ref id="B10629577"><element-citation xmlns:xlink="http://www.w3.org/1999/xlink" publication-type="book" xlink:type="simple"><person-group person-group-type="author"><name name-style="western"><surname>Artdatabanken</surname><given-names>SLU</given-names></name></person-group><year>2020</year><source>Rödlistade arter i Sverige 2020</source><publisher-name>SLU</publisher-name><publisher-loc>Uppsala</publisher-loc><uri xlink:type="simple">https://www.artdatabanken.se/publikationer/bestall-rodlista-2020/</uri></element-citation></ref><ref id="B10629555"><element-citation xmlns:xlink="http://www.w3.org/1999/xlink" publication-type="chapter" xlink:type="simple"><person-group person-group-type="author"><name name-style="western"><surname>Malmberg</surname><given-names>S.</given-names></name><name name-style="western"><surname>Mannerkoski</surname><given-names>I.</given-names></name><name name-style="western"><surname>Martikainen</surname><given-names>P.</given-names></name><name name-style="western"><surname>Clayhills</surname><given-names>T.</given-names></name><name name-style="western"><surname>Helve</surname><given-names>E.</given-names></name><name name-style="western"><surname>Hyvärinen</surname><given-names>E.</given-names></name><name name-style="western"><surname>Karjalainen</surname><given-names>S.</given-names></name><name name-style="western"><surname>Mattila</surname><given-names>J.</given-names></name><name name-style="western"><surname>Muona</surname><given-names>J.</given-names></name><name name-style="western"><surname>Rassi</surname><given-names>P.</given-names></name></person-group><year>2019</year><chapter-title>Kovakuoriaiset – Beetles</chapter-title><person-group person-group-type="editor"><name name-style="western"><surname>Hyvärinen</surname><given-names>E.</given-names></name><name name-style="western"><surname>Juslén</surname><given-names>A.</given-names></name><name name-style="western"><surname>Kemppainen</surname><given-names>E.</given-names></name><name name-style="western"><surname>Uddström</surname><given-names>A.</given-names></name><name name-style="western"><surname>Liukko</surname><given-names>U. M.</given-names></name></person-group><source>Suomen lajien uhanalaisuus – Punainen kirja 2019. The 2019 Red List of Finnish Species</source><publisher-name>Ympäristöministeriö &amp; Suomen ympäristökeskus</publisher-name><publisher-loc>Helsinki</publisher-loc><size units="page">704</size></element-citation></ref><ref id="B10568794"><element-citation xmlns:xlink="http://www.w3.org/1999/xlink" publication-type="article" xlink:type="simple"><person-group person-group-type="author"><name name-style="western"><surname>Burakowski</surname><given-names>Bolesław</given-names></name></person-group><year>1962</year><article-title>Obserwacje biologiczno-morfologiczne nad <italic><tp:taxon-name><tp:taxon-name-part taxon-name-part-type="genus" reg="Pytho">Pytho</tp:taxon-name-part><tp:taxon-name-part taxon-name-part-type="species" reg="kolwensis">kolwensis</tp:taxon-name-part></tp:taxon-name></italic> C. Sahlb. (<tp:taxon-name><tp:taxon-name-part taxon-name-part-type="order">Coleoptera</tp:taxon-name-part></tp:taxon-name>, <tp:taxon-name><tp:taxon-name-part taxon-name-part-type="family">Pythidae</tp:taxon-name-part></tp:taxon-name>) w Polsce.</article-title><source>Fragmenta Faunistica</source><volume>10</volume><fpage>173</fpage><lpage>204</lpage><pub-id pub-id-type="doi">10.3161/00159301ff1962.10.12.173</pub-id></element-citation></ref><ref id="B10629692"><element-citation xmlns:xlink="http://www.w3.org/1999/xlink" publication-type="chapter" xlink:type="simple"><person-group person-group-type="author"><name name-style="western"><surname>Kubisz</surname><given-names>D.</given-names></name><name name-style="western"><surname>Tsinkevich</surname><given-names>V. A.</given-names></name></person-group><year>2001</year><chapter-title>Familia (rodzina): Pythidae</chapter-title><person-group person-group-type="editor"><name name-style="western"><surname>Gutowski</surname><given-names>J. M.</given-names></name><name name-style="western"><surname>Jaroszewicz</surname><given-names>B.</given-names></name></person-group><source>Katalog fauny Puszczy Białowieskiej</source><publisher-name>Instytut Badawczy Leśnictwa</publisher-name><publisher-loc>Warszawa</publisher-loc><size units="page">404</size></element-citation></ref><ref id="B10629705"><element-citation xmlns:xlink="http://www.w3.org/1999/xlink" publication-type="article" xlink:type="simple"><person-group person-group-type="author"><name name-style="western"><surname>Kubisz</surname><given-names>D.</given-names></name></person-group><year>2004</year><article-title>Chrząszcze (<tp:taxon-name><tp:taxon-name-part taxon-name-part-type="order">Coleoptera</tp:taxon-name-part></tp:taxon-name>) z wybranych rodzin jako element monitoringu ekologicznego w Puszczy Białowieskiej. Wyniki badań z lat 1993-1999</article-title><source>Leśne Prace Badawcze</source><volume>4</volume><fpage>37</fpage><lpage>49</lpage></element-citation></ref><ref id="B10630599"><element-citation xmlns:xlink="http://www.w3.org/1999/xlink" publication-type="software" xlink:type="simple"><person-group person-group-type="author"><name name-style="western"><surname>Hošek</surname><given-names>J.</given-names></name></person-group><year>2008</year><article-title>Podklad pro návrh Národního parku Jeseníky</article-title><publisher-name>Ekologické služby s. r. o</publisher-name></element-citation></ref><ref id="B10568812"><element-citation xmlns:xlink="http://www.w3.org/1999/xlink" publication-type="article" xlink:type="simple"><person-group person-group-type="author"><name name-style="western"><surname>Painter</surname><given-names>JN</given-names></name><name name-style="western"><surname>Siitonen</surname><given-names>J</given-names></name><name name-style="western"><surname>Hanski</surname><given-names>I</given-names></name></person-group><year>2007</year><article-title>Phylogeographical patterns and genetic diversity in three species of Eurasian boreal forest beetles</article-title><source>Biological Journal of the Linnean Society</source><volume>91</volume><issue>2</issue><fpage>267</fpage><lpage>279</lpage><pub-id pub-id-type="doi">10.1111/j.1095-8312.2007.00797.x</pub-id></element-citation></ref><ref id="B10634789"><element-citation xmlns:xlink="http://www.w3.org/1999/xlink" publication-type="website" xlink:type="simple"><person-group person-group-type="author"><name name-style="western"><surname>Facility</surname><given-names>Finnish Biodiversity Information</given-names></name></person-group><article-title>
            <italic>Pytho abieticola</italic>
          </article-title><uri xlink:type="simple">https://laji.fi/en/taxon/MX.194662</uri><date-in-citation content-type="access-date">2023-11-01T00:00:00+02:00</date-in-citation></element-citation></ref></ref-list></tp:taxon-treatment>
