# Supplementary material for: Updated distributional checklist of the genus Pytho Latreille, 1796 of the Palearctic realm with the first records of P.abieticola J. R. Sahlberg, 1875 from Lithuania and the family Pythidae (Coleoptera) from Moldova and Serbia
Source: Biodivers Data J. 2024 Jan 24;12:e115422. doi: 10.3897/BDJ.12.e115422 (PMC10831860; doi:10.3897/BDJ.12.e115422)
Supplement: XML Treatment for Pytho depressus [file BDJ.12.e115422-treatment2.xml]

<!DOCTYPE tp:taxon-treatment
  PUBLIC "-//TaxonX//DTD Taxonomic Treatment Publishing DTD v0 20100105//EN" "tax-treatment-NSO.dtd">
<tp:taxon-treatment xmlns:tp="http://www.plazi.org/taxpub"><tp:treatment-meta><mixed-citation publication-type="journal"><person-group><name><surname>Jaskuła</surname><given-names>Radomir</given-names></name><name><surname>Ćoso</surname><given-names>Denis</given-names></name><name><surname>Tamutis</surname><given-names>Vytautas</given-names></name><name><surname>Ferenca</surname><given-names>Romas</given-names></name></person-group><article-title>Updated distributional checklist of the genus <italic><tp:taxon-name><tp:taxon-name-part taxon-name-part-type="genus" reg="Pytho">Pytho</tp:taxon-name-part></tp:taxon-name></italic> Latreille, 1796 of the Palearctic realm with the first records of <italic><tp:taxon-name><tp:taxon-name-part taxon-name-part-type="genus" reg="Pytho">P.</tp:taxon-name-part><tp:taxon-name-part taxon-name-part-type="species" reg="abieticola">abieticola</tp:taxon-name-part></tp:taxon-name></italic> J. R. Sahlberg, 1875 from Lithuania and the family <tp:taxon-name><tp:taxon-name-part taxon-name-part-type="family">Pythidae</tp:taxon-name-part></tp:taxon-name> (<tp:taxon-name><tp:taxon-name-part taxon-name-part-type="order">Coleoptera</tp:taxon-name-part></tp:taxon-name>) from Moldova and Serbia</article-title><source>Biodivers Data J</source><day>24</day><month>01</month><year>2024</year><volume>12</volume><pub-id pub-id-type="doi">10.3897/BDJ.12.e115422</pub-id></mixed-citation></tp:treatment-meta><tp:nomenclature><tp:taxon-name>
            <object-id xmlns:xlink="http://www.w3.org/1999/xlink" content-type="arpha" xlink:type="simple">B4CAA9F0-14CE-5379-BB59-7D8B2E474FD1</object-id>
            <tp:taxon-name-part taxon-name-part-type="genus">Pytho</tp:taxon-name-part>
            <tp:taxon-name-part taxon-name-part-type="species">depressus</tp:taxon-name-part>
          </tp:taxon-name><tp:taxon-authority>(Linnaeus, 1767)</tp:taxon-authority></tp:nomenclature><tp:treatment-sec sec-type="materials"><title>Materials</title><list list-type="alpha-lower" list-content="occurrences"><list-item><p><bold>Type status:</bold> <named-content xmlns:xlink="http://www.w3.org/1999/xlink" content-type="dwc:typeStatus" xlink:type="simple">Other material</named-content>. <bold>Occurrence:</bold> recordedBy: <named-content xmlns:xlink="http://www.w3.org/1999/xlink" content-type="dwc:recordedBy" xlink:type="simple">col. local collector</named-content>; occurrenceID: <named-content xmlns:xlink="http://www.w3.org/1999/xlink" content-type="dwc:occurrenceID" xlink:type="simple">CA3E8475-ED52-5CE4-9FB1-5CAD1DAA4799</named-content>; <bold>Location:</bold> country: <named-content xmlns:xlink="http://www.w3.org/1999/xlink" content-type="dwc:country" xlink:type="simple">Moldova</named-content>; municipality: <named-content xmlns:xlink="http://www.w3.org/1999/xlink" content-type="dwc:municipality" xlink:type="simple">Municipality of Chișinău</named-content>; locality: <named-content xmlns:xlink="http://www.w3.org/1999/xlink" content-type="dwc:locality" xlink:type="simple">Chișinău: Rose Valley Park</named-content>; verbatimCoordinates: <named-content xmlns:xlink="http://www.w3.org/1999/xlink" content-type="dwc:verbatimCoordinates" xlink:type="simple"><named-content content-type="dwc:verbatimCoordinates" xlink:type="simple">N47.002119 E28.852038</named-content></named-content>; <bold>Identification:</bold> identifiedBy: <named-content xmlns:xlink="http://www.w3.org/1999/xlink" content-type="dwc:identifiedBy" xlink:type="simple">Radomir Jaskuła</named-content>; <bold>Event:</bold> eventDate: <named-content xmlns:xlink="http://www.w3.org/1999/xlink" content-type="dwc:eventDate" xlink:type="simple">18.12.2019.</named-content>; <bold>Record Level:</bold> type: <named-content xmlns:xlink="http://www.w3.org/1999/xlink" content-type="dwc:type" xlink:type="simple">3 specimens</named-content>; collectionID: <named-content xmlns:xlink="http://www.w3.org/1999/xlink" content-type="dwc:collectionID" xlink:type="simple">RJC</named-content>; collectionCode: <named-content xmlns:xlink="http://www.w3.org/1999/xlink" content-type="dwc:collectionCode" xlink:type="simple">RJC/P005; RJC/P006; RJC/P007</named-content></p></list-item><list-item><p><bold>Type status:</bold> <named-content xmlns:xlink="http://www.w3.org/1999/xlink" content-type="dwc:typeStatus" xlink:type="simple">Other material</named-content>. <bold>Occurrence:</bold> recordedBy: <named-content xmlns:xlink="http://www.w3.org/1999/xlink" content-type="dwc:recordedBy" xlink:type="simple">Denis Ćoso</named-content>; occurrenceID: <named-content xmlns:xlink="http://www.w3.org/1999/xlink" content-type="dwc:occurrenceID" xlink:type="simple">77F8868F-715A-58B5-9300-DCBA72D33244</named-content>; <bold>Location:</bold> country: <named-content xmlns:xlink="http://www.w3.org/1999/xlink" content-type="dwc:country" xlink:type="simple">Serbia</named-content>; stateProvince: <named-content xmlns:xlink="http://www.w3.org/1999/xlink" content-type="dwc:stateProvince" xlink:type="simple">City of Belgrade District</named-content>; municipality: <named-content xmlns:xlink="http://www.w3.org/1999/xlink" content-type="dwc:municipality" xlink:type="simple">Municipality of Voždovac</named-content>; locality: <named-content xmlns:xlink="http://www.w3.org/1999/xlink" content-type="dwc:locality" xlink:type="simple">Beli Potok</named-content>; verbatimCoordinates: <named-content xmlns:xlink="http://www.w3.org/1999/xlink" content-type="dwc:verbatimCoordinates" xlink:type="simple"><named-content content-type="dwc:verbatimCoordinates" xlink:type="simple">N44.705656 E20.522934</named-content></named-content>; <bold>Identification:</bold> identifiedBy: <named-content xmlns:xlink="http://www.w3.org/1999/xlink" content-type="dwc:identifiedBy" xlink:type="simple">Enrico Ruzzier</named-content>; <bold>Event:</bold> eventTime: <named-content xmlns:xlink="http://www.w3.org/1999/xlink" content-type="dwc:eventTime" xlink:type="simple">28.01.2018.</named-content>; fieldNotes: <named-content xmlns:xlink="http://www.w3.org/1999/xlink" content-type="dwc:fieldNotes" xlink:type="simple">under bark of dead pine</named-content>; <bold>Record Level:</bold> type: <named-content xmlns:xlink="http://www.w3.org/1999/xlink" content-type="dwc:type" xlink:type="simple">1 specimen (photographed by Denis Ćoso)</named-content></p></list-item><list-item><p><bold>Type status:</bold> <named-content xmlns:xlink="http://www.w3.org/1999/xlink" content-type="dwc:typeStatus" xlink:type="simple">Other material</named-content>. <bold>Occurrence:</bold> recordedBy: <named-content xmlns:xlink="http://www.w3.org/1999/xlink" content-type="dwc:recordedBy" xlink:type="simple">Denis Ćoso</named-content>; occurrenceID: <named-content xmlns:xlink="http://www.w3.org/1999/xlink" content-type="dwc:occurrenceID" xlink:type="simple">965E1100-F89E-586E-99FE-DBE34EB2D519</named-content>; <bold>Location:</bold> country: <named-content xmlns:xlink="http://www.w3.org/1999/xlink" content-type="dwc:country" xlink:type="simple">Serbia</named-content>; stateProvince: <named-content xmlns:xlink="http://www.w3.org/1999/xlink" content-type="dwc:stateProvince" xlink:type="simple">City of Belgrade District</named-content>; municipality: <named-content xmlns:xlink="http://www.w3.org/1999/xlink" content-type="dwc:municipality" xlink:type="simple">Municipality of Voždovac</named-content>; locality: <named-content xmlns:xlink="http://www.w3.org/1999/xlink" content-type="dwc:locality" xlink:type="simple">Beli Potok</named-content>; verbatimCoordinates: <named-content xmlns:xlink="http://www.w3.org/1999/xlink" content-type="dwc:verbatimCoordinates" xlink:type="simple"><named-content content-type="dwc:verbatimCoordinates" xlink:type="simple">N44.705656 E20.522934</named-content></named-content>; <bold>Identification:</bold> identifiedBy: <named-content xmlns:xlink="http://www.w3.org/1999/xlink" content-type="dwc:identifiedBy" xlink:type="simple">Denis Ćoso</named-content>; <bold>Event:</bold> eventDate: <named-content xmlns:xlink="http://www.w3.org/1999/xlink" content-type="dwc:eventDate" xlink:type="simple">06.02.2018.</named-content>; fieldNotes: <named-content xmlns:xlink="http://www.w3.org/1999/xlink" content-type="dwc:fieldNotes" xlink:type="simple">under bark of dead pine</named-content>; <bold>Record Level:</bold> type: <named-content xmlns:xlink="http://www.w3.org/1999/xlink" content-type="dwc:type" xlink:type="simple">1 specimen (photographed by Denis Ćoso)</named-content></p></list-item><list-item><p><bold>Type status:</bold> <named-content xmlns:xlink="http://www.w3.org/1999/xlink" content-type="dwc:typeStatus" xlink:type="simple">Other material</named-content>. <bold>Occurrence:</bold> recordedBy: <named-content xmlns:xlink="http://www.w3.org/1999/xlink" content-type="dwc:recordedBy" xlink:type="simple">Denis Ćoso</named-content>; occurrenceID: <named-content xmlns:xlink="http://www.w3.org/1999/xlink" content-type="dwc:occurrenceID" xlink:type="simple">83F31E9D-B988-504B-8775-3F6260A2B3A2</named-content>; <bold>Location:</bold> country: <named-content xmlns:xlink="http://www.w3.org/1999/xlink" content-type="dwc:country" xlink:type="simple">Serbia</named-content>; stateProvince: <named-content xmlns:xlink="http://www.w3.org/1999/xlink" content-type="dwc:stateProvince" xlink:type="simple">City of Belgrade District</named-content>; municipality: <named-content xmlns:xlink="http://www.w3.org/1999/xlink" content-type="dwc:municipality" xlink:type="simple">Municipality of Voždovac</named-content>; locality: <named-content xmlns:xlink="http://www.w3.org/1999/xlink" content-type="dwc:locality" xlink:type="simple">Beli Potok</named-content>; verbatimCoordinates: <named-content xmlns:xlink="http://www.w3.org/1999/xlink" content-type="dwc:verbatimCoordinates" xlink:type="simple"><named-content content-type="dwc:verbatimCoordinates" xlink:type="simple">N44.705656 E20.522934</named-content></named-content>; <bold>Identification:</bold> identifiedBy: <named-content xmlns:xlink="http://www.w3.org/1999/xlink" content-type="dwc:identifiedBy" xlink:type="simple">Denis Ćoso</named-content>; <bold>Event:</bold> eventDate: <named-content xmlns:xlink="http://www.w3.org/1999/xlink" content-type="dwc:eventDate" xlink:type="simple">02.03.2018.</named-content>; fieldNotes: <named-content xmlns:xlink="http://www.w3.org/1999/xlink" content-type="dwc:fieldNotes" xlink:type="simple">under bark of dead pine</named-content>; <bold>Record Level:</bold> type: <named-content xmlns:xlink="http://www.w3.org/1999/xlink" content-type="dwc:type" xlink:type="simple">2 specimens (photographed by Denis Ćoso)</named-content></p></list-item><list-item><p><bold>Type status:</bold> <named-content xmlns:xlink="http://www.w3.org/1999/xlink" content-type="dwc:typeStatus" xlink:type="simple">Other material</named-content>. <bold>Occurrence:</bold> recordedBy: <named-content xmlns:xlink="http://www.w3.org/1999/xlink" content-type="dwc:recordedBy" xlink:type="simple">Denis Ćoso</named-content>; occurrenceID: <named-content xmlns:xlink="http://www.w3.org/1999/xlink" content-type="dwc:occurrenceID" xlink:type="simple">84AF98F7-B5C7-5E3B-B981-A9A6E7A56646</named-content>; <bold>Location:</bold> country: <named-content xmlns:xlink="http://www.w3.org/1999/xlink" content-type="dwc:country" xlink:type="simple">Serbia</named-content>; stateProvince: <named-content xmlns:xlink="http://www.w3.org/1999/xlink" content-type="dwc:stateProvince" xlink:type="simple">City of Belgrade District</named-content>; municipality: <named-content xmlns:xlink="http://www.w3.org/1999/xlink" content-type="dwc:municipality" xlink:type="simple">Municipality of Voždovac</named-content>; locality: <named-content xmlns:xlink="http://www.w3.org/1999/xlink" content-type="dwc:locality" xlink:type="simple">Beli Potok</named-content>; verbatimCoordinates: <named-content xmlns:xlink="http://www.w3.org/1999/xlink" content-type="dwc:verbatimCoordinates" xlink:type="simple"><named-content content-type="dwc:verbatimCoordinates" xlink:type="simple">N44.706434 E20.523825</named-content></named-content>; <bold>Identification:</bold> identifiedBy: <named-content xmlns:xlink="http://www.w3.org/1999/xlink" content-type="dwc:identifiedBy" xlink:type="simple">Denis Ćoso</named-content>; <bold>Event:</bold> eventDate: <named-content xmlns:xlink="http://www.w3.org/1999/xlink" content-type="dwc:eventDate" xlink:type="simple">02.12.2018.</named-content>; fieldNotes: <named-content xmlns:xlink="http://www.w3.org/1999/xlink" content-type="dwc:fieldNotes" xlink:type="simple">under bark of dead pine</named-content>; <bold>Record Level:</bold> type: <named-content xmlns:xlink="http://www.w3.org/1999/xlink" content-type="dwc:type" xlink:type="simple">1 specimen (observed by Denis Ćoso)</named-content></p></list-item><list-item><p><bold>Type status:</bold> <named-content xmlns:xlink="http://www.w3.org/1999/xlink" content-type="dwc:typeStatus" xlink:type="simple">Other material</named-content>. <bold>Occurrence:</bold> recordedBy: <named-content xmlns:xlink="http://www.w3.org/1999/xlink" content-type="dwc:recordedBy" xlink:type="simple">Denis Ćoso</named-content>; occurrenceID: <named-content xmlns:xlink="http://www.w3.org/1999/xlink" content-type="dwc:occurrenceID" xlink:type="simple">37383745-A505-561A-BC3B-5F519E817230</named-content>; <bold>Location:</bold> country: <named-content xmlns:xlink="http://www.w3.org/1999/xlink" content-type="dwc:country" xlink:type="simple">Serbia</named-content>; stateProvince: <named-content xmlns:xlink="http://www.w3.org/1999/xlink" content-type="dwc:stateProvince" xlink:type="simple">City of Belgrade District</named-content>; municipality: <named-content xmlns:xlink="http://www.w3.org/1999/xlink" content-type="dwc:municipality" xlink:type="simple">Municipality of Voždovac</named-content>; locality: <named-content xmlns:xlink="http://www.w3.org/1999/xlink" content-type="dwc:locality" xlink:type="simple">Beli Potok</named-content>; verbatimCoordinates: <named-content xmlns:xlink="http://www.w3.org/1999/xlink" content-type="dwc:verbatimCoordinates" xlink:type="simple"><named-content content-type="dwc:verbatimCoordinates" xlink:type="simple">N44.706434 E20.523825</named-content></named-content>; <bold>Identification:</bold> identifiedBy: <named-content xmlns:xlink="http://www.w3.org/1999/xlink" content-type="dwc:identifiedBy" xlink:type="simple">Denis Ćoso</named-content>; <bold>Event:</bold> eventDate: <named-content xmlns:xlink="http://www.w3.org/1999/xlink" content-type="dwc:eventDate" xlink:type="simple">27.01.2019.</named-content>; fieldNotes: <named-content xmlns:xlink="http://www.w3.org/1999/xlink" content-type="dwc:fieldNotes" xlink:type="simple">under bark of dead pine</named-content>; <bold>Record Level:</bold> type: <named-content xmlns:xlink="http://www.w3.org/1999/xlink" content-type="dwc:type" xlink:type="simple">1 specimen (observed by Denis Ćoso)</named-content></p></list-item><list-item><p><bold>Type status:</bold> <named-content xmlns:xlink="http://www.w3.org/1999/xlink" content-type="dwc:typeStatus" xlink:type="simple">Other material</named-content>. <bold>Occurrence:</bold> recordedBy: <named-content xmlns:xlink="http://www.w3.org/1999/xlink" content-type="dwc:recordedBy" xlink:type="simple">Denis Ćoso</named-content>; occurrenceID: <named-content xmlns:xlink="http://www.w3.org/1999/xlink" content-type="dwc:occurrenceID" xlink:type="simple">C89F44FA-9A39-5385-95D7-D0AA3152E65D</named-content>; <bold>Location:</bold> country: <named-content xmlns:xlink="http://www.w3.org/1999/xlink" content-type="dwc:country" xlink:type="simple">Serbia</named-content>; stateProvince: <named-content xmlns:xlink="http://www.w3.org/1999/xlink" content-type="dwc:stateProvince" xlink:type="simple">City of Belgrade District</named-content>; municipality: <named-content xmlns:xlink="http://www.w3.org/1999/xlink" content-type="dwc:municipality" xlink:type="simple">Municipality of Voždovac</named-content>; locality: <named-content xmlns:xlink="http://www.w3.org/1999/xlink" content-type="dwc:locality" xlink:type="simple">Beli Potok</named-content>; verbatimCoordinates: <named-content xmlns:xlink="http://www.w3.org/1999/xlink" content-type="dwc:verbatimCoordinates" xlink:type="simple"><named-content content-type="dwc:verbatimCoordinates" xlink:type="simple">N44.706434 E20.523825</named-content></named-content>; <bold>Identification:</bold> identifiedBy: <named-content xmlns:xlink="http://www.w3.org/1999/xlink" content-type="dwc:identifiedBy" xlink:type="simple">Denis Ćoso</named-content>; <bold>Event:</bold> eventDate: <named-content xmlns:xlink="http://www.w3.org/1999/xlink" content-type="dwc:eventDate" xlink:type="simple">09.02.2020.</named-content>; fieldNotes: <named-content xmlns:xlink="http://www.w3.org/1999/xlink" content-type="dwc:fieldNotes" xlink:type="simple">under bark of dead pine</named-content>; <bold>Record Level:</bold> type: <named-content xmlns:xlink="http://www.w3.org/1999/xlink" content-type="dwc:type" xlink:type="simple">1 specimen (observed by Denis Ćoso)</named-content></p></list-item><list-item><p><bold>Type status:</bold> <named-content xmlns:xlink="http://www.w3.org/1999/xlink" content-type="dwc:typeStatus" xlink:type="simple">Other material</named-content>. <bold>Occurrence:</bold> recordedBy: <named-content xmlns:xlink="http://www.w3.org/1999/xlink" content-type="dwc:recordedBy" xlink:type="simple">Denis Ćoso</named-content>; occurrenceID: <named-content xmlns:xlink="http://www.w3.org/1999/xlink" content-type="dwc:occurrenceID" xlink:type="simple">354BF2F3-2CF2-5BE6-A02E-93A8677AA082</named-content>; <bold>Location:</bold> country: <named-content xmlns:xlink="http://www.w3.org/1999/xlink" content-type="dwc:country" xlink:type="simple">Serbia</named-content>; stateProvince: <named-content xmlns:xlink="http://www.w3.org/1999/xlink" content-type="dwc:stateProvince" xlink:type="simple">City of Belgrade District</named-content>; municipality: <named-content xmlns:xlink="http://www.w3.org/1999/xlink" content-type="dwc:municipality" xlink:type="simple">Municipality of Voždovac</named-content>; locality: <named-content xmlns:xlink="http://www.w3.org/1999/xlink" content-type="dwc:locality" xlink:type="simple">Beli Potok</named-content>; verbatimCoordinates: <named-content xmlns:xlink="http://www.w3.org/1999/xlink" content-type="dwc:verbatimCoordinates" xlink:type="simple"><named-content content-type="dwc:verbatimCoordinates" xlink:type="simple">N44.706516 E20.524496</named-content></named-content>; <bold>Identification:</bold> identifiedBy: <named-content xmlns:xlink="http://www.w3.org/1999/xlink" content-type="dwc:identifiedBy" xlink:type="simple">Denis Ćoso</named-content>; <bold>Event:</bold> eventDate: <named-content xmlns:xlink="http://www.w3.org/1999/xlink" content-type="dwc:eventDate" xlink:type="simple">07.01.2021.</named-content>; fieldNotes: <named-content xmlns:xlink="http://www.w3.org/1999/xlink" content-type="dwc:fieldNotes" xlink:type="simple">under bark of dead pine</named-content>; <bold>Record Level:</bold> type: <named-content xmlns:xlink="http://www.w3.org/1999/xlink" content-type="dwc:type" xlink:type="simple">1 specimen (observed by Denis Ćoso)</named-content>; source: <named-content xmlns:xlink="http://www.w3.org/1999/xlink" content-type="dwc:source" xlink:type="simple">www.inaturalist.org/observations/174250744</named-content></p></list-item></list></tp:treatment-sec><tp:treatment-sec sec-type="Description"><title>Description</title><p>Relatively small beetles with strongly flattened bodies, body length (measured from anterior margin of clypeus to the end of elytra) of three studied specimens from Moldova (Serbian individuals photographed in the field were not measured): 7.86 mm, 10.64 mm and 12.13 mm. Pronotum widest in the middle, with sides not constricted anteriorly, clypeus 3.2 times wider than long. In examined specimens head, pronotum and elytra were brown-bluish, legs brown-black and antennae brown-yellow, with yellowish pale body.</p></tp:treatment-sec><tp:treatment-sec sec-type="Distribution"><title>Distribution</title><p>Palaearctic taxon. Like most members of the genus, <italic><tp:taxon-name><tp:taxon-name-part taxon-name-part-type="genus" reg="Pytho">P.</tp:taxon-name-part><tp:taxon-name-part taxon-name-part-type="species" reg="depressus">depressus</tp:taxon-name-part></tp:taxon-name></italic> prefers cold boreal regions and are more sporadic outside such areas. Until now, it has been recorded from 32 countries, including the first records from Moldova (Fig. <xref ref-type="fig" rid="F10632199">4</xref>) and Serbia (Fig. <xref ref-type="fig" rid="F10632201">5</xref>) presented in this paper, making it the most widely distributed species amongst all Palaearctic <italic><tp:taxon-name><tp:taxon-name-part taxon-name-part-type="genus" reg="Pytho">Pytho</tp:taxon-name-part></tp:taxon-name></italic> (for details, see distributional checklist below). The occurrence of this species in central Italy (<xref ref-type="bibr" rid="B10568783">Dias et al. 2021</xref>), from where its the southern-most record in Europe is known, should be confirmed by new data as it is possible that the material was mislabelled as this locality is placed outside the species' distribution (<xref ref-type="bibr" rid="B10960707">Vázquez-Albalate 1993</xref>).</p></tp:treatment-sec><tp:treatment-sec sec-type="Ecology"><title>Ecology</title><p>Different literature sources (e.g. <xref ref-type="bibr" rid="B10568821">Pollock (1991)</xref>, <xref ref-type="bibr" rid="B10572900">Miessen (1994)</xref>, <xref ref-type="bibr" rid="B10568746">Siitonen and Saaristo (2000)</xref>, <xref ref-type="bibr" rid="B10568737">Smith and Sears (2012)</xref>, <xref ref-type="bibr" rid="B10572776">Kapla et al. (2021)</xref>, <xref ref-type="bibr" rid="B10568773">Chittaro et al. (2023)</xref>) show that <italic><tp:taxon-name><tp:taxon-name-part taxon-name-part-type="genus" reg="Pytho">P.</tp:taxon-name-part><tp:taxon-name-part taxon-name-part-type="species" reg="depressus">depressus</tp:taxon-name-part></tp:taxon-name></italic> occurs in forested areas from lowlands to mountains (up to 2200 m a.s.l.). Large host tree trunks are preferred, but occasionally wood pieces up to 6 cm in diameter are also accepted. Dead pines (<italic><tp:taxon-name><tp:taxon-name-part taxon-name-part-type="genus" reg="Pinus">Pinus</tp:taxon-name-part></tp:taxon-name></italic> spp.), both fallen and standing trees, are selected by adults as places for development, but it has furthermore been noted on other dead conifers, such as spruce (<italic><tp:taxon-name><tp:taxon-name-part taxon-name-part-type="genus" reg="Picea">Picea</tp:taxon-name-part></tp:taxon-name></italic> spp.), fir (<italic><tp:taxon-name><tp:taxon-name-part taxon-name-part-type="genus" reg="Abies">Abies</tp:taxon-name-part></tp:taxon-name></italic> spp.) and larch (<italic><tp:taxon-name><tp:taxon-name-part taxon-name-part-type="genus" reg="Larix">Larix</tp:taxon-name-part></tp:taxon-name></italic> spp.) and, occasionally, even on deciduous tree species including birch (<italic><tp:taxon-name><tp:taxon-name-part taxon-name-part-type="genus" reg="Betula">Betula</tp:taxon-name-part></tp:taxon-name></italic> spp.), willow (<italic><tp:taxon-name><tp:taxon-name-part taxon-name-part-type="genus" reg="Salix">Salix</tp:taxon-name-part></tp:taxon-name></italic> spp.) and poplar (<italic><tp:taxon-name><tp:taxon-name-part taxon-name-part-type="genus" reg="Populus">Populus</tp:taxon-name-part></tp:taxon-name></italic> spp.). Moreover, <xref ref-type="bibr" rid="B10568821">Pollock (1991)</xref> mentioned that rarely <italic><tp:taxon-name><tp:taxon-name-part taxon-name-part-type="genus" reg="Pytho">P.</tp:taxon-name-part><tp:taxon-name-part taxon-name-part-type="species" reg="depressus">depressus</tp:taxon-name-part></tp:taxon-name></italic> lives in still fresh trees with the bark still intact and without fungal activity. In eastern Fennoscandia, <xref ref-type="bibr" rid="B10630623">Ananyev et al. (2022)</xref> noted this species from a burnt area where its larvae were quite abundant under the bark of coniferous trees in fire-affected spruce forest.</p><p>Literature data suggest that a variety of food accepted by larvae of this species – from (mainly) rotting phloem and pulp, sawdust from the food of other insect larvae, their excrement and microorganisms living amongst the mentioned materials to (rarely) larvae of other saproxylic beetles (<xref ref-type="bibr" rid="B10572310">Saalas 1917</xref>, <xref ref-type="bibr" rid="B10572816">Larsson 1945</xref>, <xref ref-type="bibr" rid="B10572505">Palm 1951</xref>, <xref ref-type="bibr" rid="B10572785">Kaszab 1969</xref>, <xref ref-type="bibr" rid="B10568794">Burakowski 1962</xref>, <xref ref-type="bibr" rid="B10572550">Anderson and Nilssen 1978</xref>, <xref ref-type="bibr" rid="B10568737">Smith and Sears 2012</xref>). The physiological anti-freezing adaptations observed in this species shows that it can survive freezing down to -27<sup>o</sup>C (<xref ref-type="bibr" rid="B10568728">Zachariassen 1979</xref>, <xref ref-type="bibr" rid="B10568803">Lundheim and Zachariassen 1993</xref>).</p><p>Based on observations from Russian Karelia, <xref ref-type="bibr" rid="B10633750">Martikainen and Koponen (2001)</xref> suggest that <italic><tp:taxon-name><tp:taxon-name-part taxon-name-part-type="genus" reg="Meteorus">Meteorus</tp:taxon-name-part><tp:taxon-name-part taxon-name-part-type="species" reg="corax">corax</tp:taxon-name-part></tp:taxon-name></italic> Marshall, 1898 (<tp:taxon-name><tp:taxon-name-part taxon-name-part-type="order">Hymenoptera</tp:taxon-name-part></tp:taxon-name>, <tp:taxon-name><tp:taxon-name-part taxon-name-part-type="family">Braconidae</tp:taxon-name-part></tp:taxon-name>) is a parasite of <italic><tp:taxon-name><tp:taxon-name-part taxon-name-part-type="genus" reg="Pytho">P.</tp:taxon-name-part><tp:taxon-name-part taxon-name-part-type="species" reg="depressus">depressus</tp:taxon-name-part></tp:taxon-name></italic> larvae. In Ukraine, a tarsonemid mite <italic><tp:taxon-name><tp:taxon-name-part taxon-name-part-type="genus" reg="Tarsonemus">Tarsonemus</tp:taxon-name-part><tp:taxon-name-part taxon-name-part-type="species" reg="metacinops">metacinops</tp:taxon-name-part></tp:taxon-name></italic> Kaliszewski, 1993 (<tp:taxon-name><tp:taxon-name-part taxon-name-part-type="subclass">Acari</tp:taxon-name-part></tp:taxon-name>, <tp:taxon-name><tp:taxon-name-part taxon-name-part-type="family">Tarsonemidae</tp:taxon-name-part></tp:taxon-name>) was recorded under the elytrae of <italic><tp:taxon-name><tp:taxon-name-part taxon-name-part-type="genus" reg="Pytho">P.</tp:taxon-name-part><tp:taxon-name-part taxon-name-part-type="species" reg="depressus">depressus</tp:taxon-name-part></tp:taxon-name></italic> (<xref ref-type="bibr" rid="B10633493">Khaustov and Magowski 2003</xref>).</p></tp:treatment-sec><tp:treatment-sec sec-type="Conservation"><title>Conservation</title><p><xref ref-type="bibr" rid="B10630147">Cálix et al. (2018)</xref> listed <italic><tp:taxon-name><tp:taxon-name-part taxon-name-part-type="genus" reg="Pytho">Pytho</tp:taxon-name-part><tp:taxon-name-part taxon-name-part-type="species" reg="depressus">depressus</tp:taxon-name-part></tp:taxon-name></italic> in the IUCN Red List of European Saproxylic Beetles as least concern (LC category), as it is the most widely distributed taxon amongst all Palaearctic species classified in the genus. On the other hand, it is necessary to note that the population trends of <italic><tp:taxon-name><tp:taxon-name-part taxon-name-part-type="genus" reg="Pytho">P.</tp:taxon-name-part><tp:taxon-name-part taxon-name-part-type="species" reg="depressus">depressus</tp:taxon-name-part></tp:taxon-name></italic> are poorly studied. Moreover, in some regions or even countries, the species is rare or sporadic and often occurs in isolated populations (e.g. <xref ref-type="bibr" rid="B10572593">Benedikt 2011</xref>, <xref ref-type="bibr" rid="B10572665">Chittaro and Sanchez 2016</xref>, <xref ref-type="bibr" rid="B10572723">Háva and Zahradník 2021</xref>, <xref ref-type="bibr" rid="B10572776">Kapla et al. 2021</xref>, <xref ref-type="bibr" rid="B10572253">Thomaes et al. 2022</xref>) which potentially can be threatened in the future. Unsustainable forestry, especially logging and removal of large dead trees for economical, health and safety reasons, is recognised as one of the main threats for this saproxylic species even if it is known as a habitat generalist (<xref ref-type="bibr" rid="B10568755">Laaksonen et al. 2008</xref>). Some populations of this species are protected in national parks and/or nature reserves, for example, in Switzerland (<xref ref-type="bibr" rid="B10568773">Chittaro et al. 2023</xref>), Poland (e.g. <xref ref-type="bibr" rid="B10629740">Burakowski et al. 1987</xref>, <xref ref-type="bibr" rid="B10630681">Szafraniec 1997</xref>, <xref ref-type="bibr" rid="B10629692">Kubisz and Tsinkevich 2001</xref>, <xref ref-type="bibr" rid="B10629705">Kubisz 2004</xref><xref ref-type="bibr" rid="B10629740">Burakowski et al. (1987)</xref>, <xref ref-type="bibr" rid="B10630681">Szafraniec (1997)</xref>, <xref ref-type="bibr" rid="B10629692">Kubisz and Tsinkevich (2001)</xref>, <xref ref-type="bibr" rid="B10629705">Kubisz (2004)</xref>, <xref ref-type="bibr" rid="B10634769">Marczak 2020</xref>, <xref ref-type="bibr" rid="B10634760">Buchholz et al. 2021</xref> ,<xref ref-type="bibr" rid="B10960716">Marczak et al. 2023</xref>), Belarus (<xref ref-type="bibr" rid="B10630471">Lukin 2010</xref>), Bulgaria (<xref ref-type="bibr" rid="B10632550">Kovács et al. 2011</xref>), China (<xref ref-type="bibr" rid="B10568812">Painter et al. 2007</xref>), Russia (e.g. <xref ref-type="bibr" rid="B10568812">Painter et al. 2007</xref>, <xref ref-type="bibr" rid="B10634749">Alekseev 2014</xref>, <xref ref-type="bibr" rid="B10630589">Egorov et al. 2020</xref>, <xref ref-type="bibr" rid="B10630623">Ananyev et al. 2022</xref>, <xref ref-type="bibr" rid="B10630349">Ruchin et al. 2022</xref>), Finland (<xref ref-type="bibr" rid="B10634797">Finnish Biodiversity Information Facility 2023b</xref>) and the United Kingdom (Jaskuła - unpublished).</p></tp:treatment-sec><tp:treatment-sec sec-type="Biology"><title>Biology</title><p><italic><tp:taxon-name><tp:taxon-name-part taxon-name-part-type="genus" reg="Pytho">Pytho</tp:taxon-name-part><tp:taxon-name-part taxon-name-part-type="species" reg="depressus">depressus</tp:taxon-name-part></tp:taxon-name></italic>, like all members of the genus, is a saproxylic species and its life cycle takes at least two years (<xref ref-type="bibr" rid="B10572602">Burakowski 1976</xref>). Shortly after copulation, males die while females lay eggs in small clusters of several pieces under the bark of host trees in May-June. The sperm ultrastructure in this species was described by <xref ref-type="bibr" rid="B10568783">Dias et al. (2021)</xref>. Embryonic development takes about two weeks. Larvae are elongated (reaching 22–30 mm) with body yellowish pale and live under loose bark (<xref ref-type="bibr" rid="B10572602">Burakowski 1976</xref>, <xref ref-type="bibr" rid="B10572732">Iablokoff-Khnzorian 1985</xref>, <xref ref-type="bibr" rid="B10568821">Pollock 1991</xref>). Pupation usually takes place in August or September (<xref ref-type="bibr" rid="B10572602">Burakowski 1976</xref>). Adults overwinter in pupal chambers; they can be characterised by a small body size (7.5 to 13.7 mm long) and a dorsoventrally flattened body well adapted for activity and movements in the cambial layer, a microhabitat also shared by larvae.</p></tp:treatment-sec><tp:treatment-sec><!--Section generated to contain objects referenced in tp:taxon-treatment.--><fig id="F10632199" position="float" orientation="portrait"><object-id xmlns:xlink="http://www.w3.org/1999/xlink" content-type="arpha" xlink:type="simple">EDC6A621-68CC-5938-B0A9-345018ABC3C4</object-id><object-id xmlns:xlink="http://www.w3.org/1999/xlink" content-type="doi" xlink:type="simple">10.3897/BDJ.12.e115422.figure4</object-id><label>Figure 4.</label><caption><p>Distribution of <italic><tp:taxon-name><tp:taxon-name-part taxon-name-part-type="genus" reg="Pytho">Pytho</tp:taxon-name-part><tp:taxon-name-part taxon-name-part-type="species" reg="depresus">depresus</tp:taxon-name-part></tp:taxon-name></italic> (Linnaeus, 1767) in Moldova.</p></caption><graphic xmlns:xlink="http://www.w3.org/1999/xlink" xlink:href="bdj-12-e115422-g004.jpg" position="float" id="oo_929902.jpg" orientation="portrait" xlink:type="simple"><uri content-type="original_file" xlink:type="simple">https://binary.pensoft.net/fig/929902</uri></graphic></fig><fig id="F10632201" position="float" orientation="portrait"><object-id xmlns:xlink="http://www.w3.org/1999/xlink" content-type="arpha" xlink:type="simple">32C954FE-6A9B-5279-A243-CF126176D8DD</object-id><object-id xmlns:xlink="http://www.w3.org/1999/xlink" content-type="doi" xlink:type="simple">10.3897/BDJ.12.e115422.figure5</object-id><label>Figure 5.</label><caption><p>Distribution of <italic><tp:taxon-name><tp:taxon-name-part taxon-name-part-type="genus" reg="Pytho">Pytho</tp:taxon-name-part><tp:taxon-name-part taxon-name-part-type="species" reg="depressus">depressus</tp:taxon-name-part></tp:taxon-name></italic> (Linnaeus, 1767) in Serbia.</p></caption><graphic xmlns:xlink="http://www.w3.org/1999/xlink" xlink:href="bdj-12-e115422-g005.jpg" position="float" id="oo_929903.jpg" orientation="portrait" xlink:type="simple"><uri content-type="original_file" xlink:type="simple">https://binary.pensoft.net/fig/929903</uri></graphic></fig></tp:treatment-sec><ref-list><ref id="B10568783"><element-citation xmlns:xlink="http://www.w3.org/1999/xlink" publication-type="article" xlink:type="simple"><person-group person-group-type="author"><name name-style="western"><surname>Dias</surname><given-names>Glenda</given-names></name><name name-style="western"><surname>Lino-Neto</surname><given-names>José</given-names></name><name name-style="western"><surname>Mercati</surname><given-names>David</given-names></name><name name-style="western"><surname>Fanciulli</surname><given-names>Pietro Paolo</given-names></name><name name-style="western"><surname>Lupetti</surname><given-names>Pietro</given-names></name><name name-style="western"><surname>Dallai</surname><given-names>Romano</given-names></name></person-group><year>2021</year><article-title>The sperm ultrastructure of <italic><tp:taxon-name><tp:taxon-name-part taxon-name-part-type="genus" reg="Pytho">Pytho</tp:taxon-name-part><tp:taxon-name-part taxon-name-part-type="species" reg="depressus">depressus</tp:taxon-name-part></tp:taxon-name></italic> (Linnaeus, 1767) (<tp:taxon-name><tp:taxon-name-part taxon-name-part-type="order">Coleoptera</tp:taxon-name-part></tp:taxon-name>, <tp:taxon-name><tp:taxon-name-part taxon-name-part-type="family">Pythidae</tp:taxon-name-part></tp:taxon-name>)</article-title><source>Micron</source><volume>148</volume><pub-id pub-id-type="doi">10.1016/j.micron.2021.103111</pub-id></element-citation></ref><ref id="B10960707"><element-citation xmlns:xlink="http://www.w3.org/1999/xlink" publication-type="book" xlink:type="simple"><person-group person-group-type="author"><name name-style="western"><surname>Vázquez-Albalate</surname><given-names>X.</given-names></name></person-group><year>1993</year><source>Fauna ibérica. Vol. 5. <tp:taxon-name><tp:taxon-name-part taxon-name-part-type="order">Coleoptera</tp:taxon-name-part></tp:taxon-name>: <tp:taxon-name><tp:taxon-name-part taxon-name-part-type="family">Oedemeridae</tp:taxon-name-part></tp:taxon-name>, <tp:taxon-name><tp:taxon-name-part taxon-name-part-type="family">Pyrochroidae</tp:taxon-name-part></tp:taxon-name>, <tp:taxon-name><tp:taxon-name-part taxon-name-part-type="family">Pythidae</tp:taxon-name-part></tp:taxon-name>, <tp:taxon-name><tp:taxon-name-part taxon-name-part-type="family">Mycteridae</tp:taxon-name-part></tp:taxon-name>.</source><publisher-name>Consejo Superior de Investigaciones Cientificas</publisher-name><publisher-loc>Madrid</publisher-loc><size units="page">184</size></element-citation></ref><ref id="B10568821"><element-citation xmlns:xlink="http://www.w3.org/1999/xlink" publication-type="article" xlink:type="simple"><person-group person-group-type="author"><name name-style="western"><surname>Pollock</surname><given-names>D. A.</given-names></name></person-group><year>1991</year><article-title>Natural history, classification, reconstructed phylogeny and geographic history of <italic><tp:taxon-name><tp:taxon-name-part taxon-name-part-type="genus" reg="Pytho">Pytho</tp:taxon-name-part></tp:taxon-name></italic> Latreille (<tp:taxon-name><tp:taxon-name-part taxon-name-part-type="order">Coleoptera</tp:taxon-name-part></tp:taxon-name>, <tp:taxon-name><tp:taxon-name-part taxon-name-part-type="family">Pythidae</tp:taxon-name-part></tp:taxon-name>).</article-title><source>The Memoirs of the Entomological Society of Canada</source><volume>123</volume><issue>Supplement S154</issue><fpage>3</fpage><lpage>104</lpage><pub-id pub-id-type="doi">10.4039/entm123154fv</pub-id></element-citation></ref><ref id="B10572900"><element-citation xmlns:xlink="http://www.w3.org/1999/xlink" publication-type="article" xlink:type="simple"><person-group person-group-type="author"><name name-style="western"><surname>Miessen</surname><given-names>G.</given-names></name></person-group><year>1994</year><article-title><italic><tp:taxon-name><tp:taxon-name-part taxon-name-part-type="genus" reg="Pytho">Pytho</tp:taxon-name-part><tp:taxon-name-part taxon-name-part-type="species" reg="depressus">depressus</tp:taxon-name-part></tp:taxon-name></italic> L., insecte curieux.</article-title><source>Cercle culturel Marie-Anne Libert</source><volume>94</volume><issue>1</issue><fpage>32</fpage></element-citation></ref><ref id="B10568746"><element-citation xmlns:xlink="http://www.w3.org/1999/xlink" publication-type="article" xlink:type="simple"><person-group person-group-type="author"><name name-style="western"><surname>Siitonen</surname><given-names>Juha</given-names></name><name name-style="western"><surname>Saaristo</surname><given-names>Lauri</given-names></name></person-group><year>2000</year><article-title>Habitat requirements and conservation of <italic><tp:taxon-name><tp:taxon-name-part taxon-name-part-type="genus" reg="Pytho">Pytho</tp:taxon-name-part><tp:taxon-name-part taxon-name-part-type="species" reg="kolwensis">kolwensis</tp:taxon-name-part></tp:taxon-name></italic>, a beetle species of old-growth boreal forest</article-title><source>Biological Conservation</source><volume>94</volume><issue>2</issue><fpage>211</fpage><lpage>220</lpage><pub-id pub-id-type="doi">10.1016/s0006-3207(99)00174-3</pub-id></element-citation></ref><ref id="B10568737"><element-citation xmlns:xlink="http://www.w3.org/1999/xlink" publication-type="article" xlink:type="simple"><person-group person-group-type="author"><name name-style="western"><surname>Smith</surname><given-names>D. B.</given-names></name><name name-style="western"><surname>Sears</surname><given-names>M. K.</given-names></name></person-group><year>2012</year><article-title>Mandibular structure and feeding habits of three morphologically similar coleopterous larvae: <italic><tp:taxon-name><tp:taxon-name-part taxon-name-part-type="genus" reg="Cucujus">Cucujus</tp:taxon-name-part><tp:taxon-name-part taxon-name-part-type="species" reg="clavipes">clavipes</tp:taxon-name-part></tp:taxon-name></italic> (<tp:taxon-name><tp:taxon-name-part taxon-name-part-type="family">Cucujidae</tp:taxon-name-part></tp:taxon-name>), <italic><tp:taxon-name><tp:taxon-name-part taxon-name-part-type="genus" reg="Dendroides">Dendroides</tp:taxon-name-part><tp:taxon-name-part taxon-name-part-type="species" reg="canadensis">canadensis</tp:taxon-name-part></tp:taxon-name></italic> (<tp:taxon-name><tp:taxon-name-part taxon-name-part-type="family">Pyrochroidae</tp:taxon-name-part></tp:taxon-name>), and <italic><tp:taxon-name><tp:taxon-name-part taxon-name-part-type="genus" reg="Pytho">Pytho</tp:taxon-name-part><tp:taxon-name-part taxon-name-part-type="species" reg="depressus">depressus</tp:taxon-name-part></tp:taxon-name></italic> (<tp:taxon-name><tp:taxon-name-part taxon-name-part-type="family">Salpingidae</tp:taxon-name-part></tp:taxon-name>).</article-title><source>The Canadian Entomologist</source><volume>114</volume><issue>2</issue><fpage>173</fpage><lpage>175</lpage><pub-id pub-id-type="doi">10.4039/ent114173-2</pub-id></element-citation></ref><ref id="B10572776"><element-citation xmlns:xlink="http://www.w3.org/1999/xlink" publication-type="article" xlink:type="simple"><person-group person-group-type="author"><name name-style="western"><surname>Kapla</surname><given-names>A.</given-names></name><name name-style="western"><surname>Kocijančič</surname><given-names>S.</given-names></name><name name-style="western"><surname>Vrezec</surname><given-names>A.</given-names></name></person-group><year>2021</year><article-title>Škrlatni kukuj <italic><tp:taxon-name><tp:taxon-name-part taxon-name-part-type="genus" reg="Cucujus">Cucujus</tp:taxon-name-part><tp:taxon-name-part taxon-name-part-type="species" reg="cinnaberinus">cinnaberinus</tp:taxon-name-part></tp:taxon-name></italic> (<tp:taxon-name><tp:taxon-name-part taxon-name-part-type="order">Coleoptera</tp:taxon-name-part></tp:taxon-name>: <tp:taxon-name><tp:taxon-name-part taxon-name-part-type="family">Cucujidae</tp:taxon-name-part></tp:taxon-name>) na Goričkem in prvo pojavljanje vrste <italic><tp:taxon-name><tp:taxon-name-part taxon-name-part-type="genus" reg="Pytho">Pytho</tp:taxon-name-part><tp:taxon-name-part taxon-name-part-type="species" reg="depressus">depressus</tp:taxon-name-part></tp:taxon-name></italic> (<tp:taxon-name><tp:taxon-name-part taxon-name-part-type="order">Coleoptera</tp:taxon-name-part></tp:taxon-name>: <tp:taxon-name><tp:taxon-name-part taxon-name-part-type="family">Pythidae</tp:taxon-name-part></tp:taxon-name>) v Sloveniji.</article-title><source>Acta Entomologica Slovenica</source><volume>29</volume><issue>2</issue><fpage>177</fpage><lpage>187</lpage></element-citation></ref><ref id="B10568773"><element-citation xmlns:xlink="http://www.w3.org/1999/xlink" publication-type="article" xlink:type="simple"><person-group person-group-type="author"><name name-style="western"><surname>Chittaro</surname><given-names>Yannick</given-names></name><name name-style="western"><surname>Sanchez</surname><given-names>Andreas</given-names></name><name name-style="western"><surname>Szallies</surname><given-names>Alexander</given-names></name><name name-style="western"><surname>Gossner</surname><given-names>Martin M.</given-names></name><name name-style="western"><surname>Lachat</surname><given-names>Thibault</given-names></name></person-group><year>2023</year><article-title>On the occurrence of relict populations of <italic><tp:taxon-name><tp:taxon-name-part taxon-name-part-type="genus" reg="Pytho">Pytho</tp:taxon-name-part><tp:taxon-name-part taxon-name-part-type="species" reg="abieticola">abieticola</tp:taxon-name-part></tp:taxon-name></italic> J. R. Sahlberg, 1875 in Switzerland (<tp:taxon-name><tp:taxon-name-part taxon-name-part-type="order">Coleoptera</tp:taxon-name-part></tp:taxon-name>, <tp:taxon-name><tp:taxon-name-part taxon-name-part-type="family">Pythidae</tp:taxon-name-part></tp:taxon-name>)</article-title><source>Alpine Entomology</source><volume>7</volume><fpage>1</fpage><lpage>11</lpage><pub-id pub-id-type="doi">10.3897/alpento.7.98799</pub-id></element-citation></ref><ref id="B10630623"><element-citation xmlns:xlink="http://www.w3.org/1999/xlink" publication-type="article" xlink:type="simple"><person-group person-group-type="author"><name name-style="western"><surname>Ananyev</surname><given-names>V. A.</given-names></name><name name-style="western"><surname>Timofeeva</surname><given-names>V. V.</given-names></name><name name-style="western"><surname>Kryshen’</surname><given-names>A. M.</given-names></name><name name-style="western"><surname>Pekkoev</surname><given-names>A. N.</given-names></name><name name-style="western"><surname>Kostina</surname><given-names>E. E.</given-names></name><name name-style="western"><surname>Ruokolainen</surname><given-names>A. V.</given-names></name><name name-style="western"><surname>Moshnikov</surname><given-names>S. A.</given-names></name><name name-style="western"><surname>Medvedeva</surname><given-names>M. V.</given-names></name><name name-style="western"><surname>Polevoi</surname><given-names>A. V.</given-names></name><name name-style="western"><surname>Humala</surname><given-names>A. E.</given-names></name></person-group><year>2022</year><article-title>Fire severity controls successional pathways in a fire-affected spruce forest in Eastern Fennoscandia</article-title><source>Forests</source><volume>13</volume><issue>1775</issue><pub-id pub-id-type="doi">10.3390/f13111775</pub-id></element-citation></ref><ref id="B10572310"><element-citation xmlns:xlink="http://www.w3.org/1999/xlink" publication-type="article" xlink:type="simple"><person-group person-group-type="author"><name name-style="western"><surname>Saalas</surname><given-names>U.</given-names></name></person-group><year>1917</year><article-title>Die Fichtenkäfer Finnands I.</article-title><source>Annales Academiae Scientiarum Fennicae, Ser. A</source><volume>8</volume><fpage>1</fpage><lpage>547</lpage></element-citation></ref><ref id="B10572816"><element-citation xmlns:xlink="http://www.w3.org/1999/xlink" publication-type="chapter" xlink:type="simple"><person-group person-group-type="author"><name name-style="western"><surname>Larsson</surname><given-names>S. G.</given-names></name></person-group><year>1945</year><chapter-title>Larver.</chapter-title><person-group person-group-type="editor"><name name-style="western"><surname>Hansen</surname><given-names>V.</given-names></name></person-group><source>Heteromerer. Biller XII. Danmarks Fauna 50.</source><publisher-name>Gads Forlag</publisher-name><publisher-loc>København</publisher-loc><size units="page">300</size><comment content-type="language">Danish</comment></element-citation></ref><ref id="B10572505"><element-citation xmlns:xlink="http://www.w3.org/1999/xlink" publication-type="article" xlink:type="simple"><person-group person-group-type="author"><name name-style="western"><surname>Palm</surname><given-names>T.</given-names></name></person-group><year>1951</year><article-title>Die Holz- und Rinden-Käfer der nordschwedischen Laubbliume. De nordsvenska lövträdens ved- och barkskalbaggar</article-title><source>Meddelanden Fran Statens Skogsforskningsinstitut</source><volume>40</volume><fpage>1</fpage><lpage>242</lpage></element-citation></ref><ref id="B10572785"><element-citation xmlns:xlink="http://www.w3.org/1999/xlink" publication-type="chapter" xlink:type="simple"><person-group person-group-type="author"><name name-style="western"><surname>Kaszab</surname><given-names>Z.</given-names></name></person-group><year>1969</year><chapter-title>Pythidae.</chapter-title><person-group person-group-type="editor"><name name-style="western"><surname>Freude</surname><given-names>H.</given-names></name><name name-style="western"><surname>Harde</surname><given-names>K. W.</given-names></name><name name-style="western"><surname>Lohse</surname><given-names>G. A.</given-names></name></person-group><source>Die Käfer Mitteeuropas. 8. Teredilia, <tp:taxon-name><tp:taxon-name-part taxon-name-part-type="clade">Heteromera</tp:taxon-name-part></tp:taxon-name>, Lamelicornia.</source><publisher-name>Goecke &amp; Evers</publisher-name><publisher-loc>Krefeld</publisher-loc><size units="page">388</size></element-citation></ref><ref id="B10568794"><element-citation xmlns:xlink="http://www.w3.org/1999/xlink" publication-type="article" xlink:type="simple"><person-group person-group-type="author"><name name-style="western"><surname>Burakowski</surname><given-names>Bolesław</given-names></name></person-group><year>1962</year><article-title>Obserwacje biologiczno-morfologiczne nad <italic><tp:taxon-name><tp:taxon-name-part taxon-name-part-type="genus" reg="Pytho">Pytho</tp:taxon-name-part><tp:taxon-name-part taxon-name-part-type="species" reg="kolwensis">kolwensis</tp:taxon-name-part></tp:taxon-name></italic> C. Sahlb. (<tp:taxon-name><tp:taxon-name-part taxon-name-part-type="order">Coleoptera</tp:taxon-name-part></tp:taxon-name>, <tp:taxon-name><tp:taxon-name-part taxon-name-part-type="family">Pythidae</tp:taxon-name-part></tp:taxon-name>) w Polsce.</article-title><source>Fragmenta Faunistica</source><volume>10</volume><fpage>173</fpage><lpage>204</lpage><pub-id pub-id-type="doi">10.3161/00159301ff1962.10.12.173</pub-id></element-citation></ref><ref id="B10572550"><element-citation xmlns:xlink="http://www.w3.org/1999/xlink" publication-type="article" xlink:type="simple"><person-group person-group-type="author"><name name-style="western"><surname>Anderson</surname><given-names>J.</given-names></name><name name-style="western"><surname>Nilssen</surname><given-names>A. C.</given-names></name></person-group><year>1978</year><article-title>The food selection of <italic><tp:taxon-name><tp:taxon-name-part taxon-name-part-type="genus" reg="Pytho">Pytho</tp:taxon-name-part><tp:taxon-name-part taxon-name-part-type="species" reg="depressus">depressus</tp:taxon-name-part></tp:taxon-name></italic> L. (Col., <tp:taxon-name><tp:taxon-name-part taxon-name-part-type="family">Pythidae</tp:taxon-name-part></tp:taxon-name>).</article-title><source>Norwegian Journal of Entomology</source><volume>25</volume><issue>2</issue><fpage>225</fpage><lpage>226</lpage></element-citation></ref><ref id="B10568728"><element-citation xmlns:xlink="http://www.w3.org/1999/xlink" publication-type="article" xlink:type="simple"><person-group person-group-type="author"><name name-style="western"><surname>Zachariassen</surname><given-names>Karl Erik</given-names></name></person-group><year>1979</year><article-title>The mechanism of the cryoprotective effect of glycerol in beetles tolerant to freezing</article-title><source>Journal of Insect Physiology</source><volume>25</volume><issue>1</issue><fpage>29</fpage><lpage>32</lpage><pub-id pub-id-type="doi">10.1016/0022-1910(79)90033-7</pub-id></element-citation></ref><ref id="B10568803"><element-citation xmlns:xlink="http://www.w3.org/1999/xlink" publication-type="article" xlink:type="simple"><person-group person-group-type="author"><name name-style="western"><surname>Lundheim</surname><given-names>R.</given-names></name><name name-style="western"><surname>Zachariassen</surname><given-names>K. E.</given-names></name></person-group><year>1993</year><article-title>Water balance of over-wintering beetles in relation to strategies for cold tolerance</article-title><source>Journal of Comparative Physiology B</source><volume>163</volume><issue>1</issue><fpage>1</fpage><lpage>4</lpage><pub-id pub-id-type="doi">10.1007/bf00309658</pub-id></element-citation></ref><ref id="B10633750"><element-citation xmlns:xlink="http://www.w3.org/1999/xlink" publication-type="article" xlink:type="simple"><person-group person-group-type="author"><name name-style="western"><surname>Martikainen</surname><given-names>P.</given-names></name><name name-style="western"><surname>Koponen</surname><given-names>M.</given-names></name></person-group><year>2001</year><article-title><italic><tp:taxon-name><tp:taxon-name-part taxon-name-part-type="genus" reg="Meteorus">Meteorus</tp:taxon-name-part><tp:taxon-name-part taxon-name-part-type="species" reg="corax">corax</tp:taxon-name-part></tp:taxon-name></italic> Marshall, 1898 (<tp:taxon-name><tp:taxon-name-part taxon-name-part-type="order">Hymenoptera</tp:taxon-name-part></tp:taxon-name>: <tp:taxon-name><tp:taxon-name-part taxon-name-part-type="family">Braconidae</tp:taxon-name-part></tp:taxon-name>), a new species to Finland and Russian Karelia, with an overview of northern species of <italic><tp:taxon-name><tp:taxon-name-part taxon-name-part-type="genus" reg="Meteorus">Meteorus</tp:taxon-name-part></tp:taxon-name></italic> parasitizing beetles</article-title><source>Entomologica Fennica</source><volume>12</volume><fpage>169</fpage><lpage>172</lpage></element-citation></ref><ref id="B10633493"><element-citation xmlns:xlink="http://www.w3.org/1999/xlink" publication-type="article" xlink:type="simple"><person-group person-group-type="author"><name name-style="western"><surname>Khaustov</surname><given-names>A. A.</given-names></name><name name-style="western"><surname>Magowski</surname><given-names>W. L.</given-names></name></person-group><year>2003</year><article-title>New data on tarsonemid mites (<tp:taxon-name><tp:taxon-name-part taxon-name-part-type="subclass">Acari</tp:taxon-name-part></tp:taxon-name>: <tp:taxon-name><tp:taxon-name-part taxon-name-part-type="family">Tarsonemidae</tp:taxon-name-part></tp:taxon-name>) associated with subcortical beetles (<tp:taxon-name><tp:taxon-name-part taxon-name-part-type="order">Coleoptera</tp:taxon-name-part></tp:taxon-name>) in Ukraine and Russia</article-title><source>
            <tp:taxon-name><tp:taxon-name-part taxon-name-part-type="subclass">Acarina</tp:taxon-name-part></tp:taxon-name>
          </source><volume>11</volume><issue>2</issue><fpage>241</fpage><lpage>245</lpage></element-citation></ref><ref id="B10630147"><element-citation xmlns:xlink="http://www.w3.org/1999/xlink" publication-type="book" xlink:type="simple"><person-group person-group-type="author"><name name-style="western"><surname>Cálix</surname><given-names>M.</given-names></name><name name-style="western"><surname>Alexander</surname><given-names>K. N.A.</given-names></name><name name-style="western"><surname>Nieto</surname><given-names>A.</given-names></name><name name-style="western"><surname>Dodelin</surname><given-names>B.</given-names></name><name name-style="western"><surname>Soldati</surname><given-names>F.</given-names></name><name name-style="western"><surname>Telnov</surname><given-names>D.</given-names></name><name name-style="western"><surname>Vazquez-Albalate</surname><given-names>X.</given-names></name><name name-style="western"><surname>Aleksandrowicz</surname><given-names>O.</given-names></name><name name-style="western"><surname>Audisio</surname><given-names>P.</given-names></name><name name-style="western"><surname>Istrate</surname><given-names>P.</given-names></name><name name-style="western"><surname>Jansson</surname><given-names>N.</given-names></name><name name-style="western"><surname>Legakis</surname><given-names>A.</given-names></name><name name-style="western"><surname>Liberto</surname><given-names>A.</given-names></name><name name-style="western"><surname>Makris</surname><given-names>C.</given-names></name><name name-style="western"><surname>Merkl</surname><given-names>O.</given-names></name><name name-style="western"><surname>Mugerwa Pettersson</surname><given-names>R.</given-names></name><name name-style="western"><surname>Schlaghamersky</surname><given-names>J.</given-names></name><name name-style="western"><surname>Bologna</surname><given-names>M. A.</given-names></name><name name-style="western"><surname>Brustel</surname><given-names>H.</given-names></name><name name-style="western"><surname>Buse</surname><given-names>J.</given-names></name><name name-style="western"><surname>Novák</surname><given-names>V.</given-names></name><name name-style="western"><surname>Purchart</surname><given-names>L.</given-names></name></person-group><year>2018</year><source>European Red List of Saproxylic Beetles</source><publisher-name>IUCN</publisher-name><publisher-loc>Brussels</publisher-loc><uri xlink:type="simple">https://www.iucnredlist.org/resources/calix2018</uri></element-citation></ref><ref id="B10572593"><element-citation xmlns:xlink="http://www.w3.org/1999/xlink" publication-type="article" xlink:type="simple"><person-group person-group-type="author"><name name-style="western"><surname>Benedikt</surname><given-names>S.</given-names></name></person-group><year>2011</year><article-title>Fauna brouků (<tp:taxon-name><tp:taxon-name-part taxon-name-part-type="order">Coleoptera</tp:taxon-name-part></tp:taxon-name>) lokality Bystřina – Lužní potok (Evropsky významná lokalita soustavy Natura 2000)</article-title><source>Západočeské Entomologické Listy</source><volume>2</volume><fpage>13</fpage><lpage>36</lpage></element-citation></ref><ref id="B10572665"><element-citation xmlns:xlink="http://www.w3.org/1999/xlink" publication-type="article" xlink:type="simple"><person-group person-group-type="author"><name name-style="western"><surname>Chittaro</surname><given-names>Y.</given-names></name><name name-style="western"><surname>Sanchez</surname><given-names>A.</given-names></name></person-group><year>2016</year><article-title>Liste commentée des <tp:taxon-name><tp:taxon-name-part taxon-name-part-type="superfamily">Tenebrionoidea</tp:taxon-name-part></tp:taxon-name> (<tp:taxon-name><tp:taxon-name-part taxon-name-part-type="order">Coleoptera</tp:taxon-name-part></tp:taxon-name>) de Suisse. Partie 1: <tp:taxon-name><tp:taxon-name-part taxon-name-part-type="family">Aderidae</tp:taxon-name-part></tp:taxon-name>, <tp:taxon-name><tp:taxon-name-part taxon-name-part-type="family">Anthicidae</tp:taxon-name-part></tp:taxon-name>, (<tp:taxon-name><tp:taxon-name-part taxon-name-part-type="family">Boridae</tp:taxon-name-part></tp:taxon-name>), <tp:taxon-name><tp:taxon-name-part taxon-name-part-type="family">Melandryidae</tp:taxon-name-part></tp:taxon-name>, <tp:taxon-name><tp:taxon-name-part taxon-name-part-type="family">Meloidae</tp:taxon-name-part></tp:taxon-name>, <tp:taxon-name><tp:taxon-name-part taxon-name-part-type="family">Mycetophagidae</tp:taxon-name-part></tp:taxon-name>, <tp:taxon-name><tp:taxon-name-part taxon-name-part-type="family">Mycteridae</tp:taxon-name-part></tp:taxon-name>, Prostomi­dae, <tp:taxon-name><tp:taxon-name-part taxon-name-part-type="family">Pyrochroidae</tp:taxon-name-part></tp:taxon-name>, <tp:taxon-name><tp:taxon-name-part taxon-name-part-type="family">Pythidae</tp:taxon-name-part></tp:taxon-name>, <tp:taxon-name><tp:taxon-name-part taxon-name-part-type="family">Ripiphoridae</tp:taxon-name-part></tp:taxon-name>, <tp:taxon-name><tp:taxon-name-part taxon-name-part-type="family">Salpingidae</tp:taxon-name-part></tp:taxon-name>, Tenebrion­idae, <tp:taxon-name><tp:taxon-name-part taxon-name-part-type="family">Tetratomidae</tp:taxon-name-part></tp:taxon-name>, <tp:taxon-name><tp:taxon-name-part taxon-name-part-type="family">Zopheridae</tp:taxon-name-part></tp:taxon-name>.</article-title><source>Mitteilungen der Schweizerischen Entomologischen Gesellschaft</source><volume>89</volume><fpage>183</fpage><lpage>235</lpage></element-citation></ref><ref id="B10572723"><element-citation xmlns:xlink="http://www.w3.org/1999/xlink" publication-type="article" xlink:type="simple"><person-group person-group-type="author"><name name-style="western"><surname>Háva</surname><given-names>J.</given-names></name><name name-style="western"><surname>Zahradník</surname><given-names>P.</given-names></name></person-group><year>2021</year><article-title>A contribution to the knowledge of the genus <italic><tp:taxon-name><tp:taxon-name-part taxon-name-part-type="genus" reg="Pytho">Pytho</tp:taxon-name-part></tp:taxon-name></italic> Latreille, 1796 (<tp:taxon-name><tp:taxon-name-part taxon-name-part-type="order">Coleoptera</tp:taxon-name-part></tp:taxon-name>: <tp:taxon-name><tp:taxon-name-part taxon-name-part-type="family">Pythidae</tp:taxon-name-part></tp:taxon-name>) from China, with the description of <italic><tp:taxon-name><tp:taxon-name-part taxon-name-part-type="genus" reg="Pytho">Pytho</tp:taxon-name-part><tp:taxon-name-part taxon-name-part-type="species" reg="sichuanicus">sichuanicus</tp:taxon-name-part></tp:taxon-name></italic> sp. n.</article-title><source>Acta Zoologica Bulgarica</source><volume>73</volume><issue>1</issue><fpage>27</fpage><lpage>30</lpage></element-citation></ref><ref id="B10572253"><element-citation xmlns:xlink="http://www.w3.org/1999/xlink" publication-type="article" xlink:type="simple"><person-group person-group-type="author"><name name-style="western"><surname>Thomaes</surname><given-names>A.</given-names></name><name name-style="western"><surname>Kelchtermans</surname><given-names>S.</given-names></name><name name-style="western"><surname>Zarka</surname><given-names>J.</given-names></name><name name-style="western"><surname>Drumont</surname><given-names>A.</given-names></name><name name-style="western"><surname>Braeckman</surname><given-names>A.</given-names></name><name name-style="western"><surname>Casteels</surname><given-names>H.</given-names></name><name name-style="western"><surname>Cloth</surname><given-names>H.</given-names></name><name name-style="western"><surname>Counhaye</surname><given-names>M.</given-names></name><name name-style="western"><surname>Crèvecoeur</surname><given-names>L.</given-names></name><name name-style="western"><surname>De Witte</surname><given-names>J.</given-names></name><name name-style="western"><surname>Lempereur</surname><given-names>J. -M.</given-names></name><name name-style="western"><surname>Paquay</surname><given-names>M.</given-names></name><name name-style="western"><surname>Raemdonck</surname><given-names>H.</given-names></name><name name-style="western"><surname>Van Malderen</surname><given-names>M.</given-names></name></person-group><year>2022</year><article-title><italic><tp:taxon-name><tp:taxon-name-part taxon-name-part-type="genus" reg="Pytho">Pytho</tp:taxon-name-part><tp:taxon-name-part taxon-name-part-type="species" reg="depressus">depressus</tp:taxon-name-part></tp:taxon-name></italic> (Linnaeus, 1767): A rare and sporadically distributed beetle in Belgium (<tp:taxon-name><tp:taxon-name-part taxon-name-part-type="order">Coleoptera</tp:taxon-name-part></tp:taxon-name>: <tp:taxon-name><tp:taxon-name-part taxon-name-part-type="family">Pythidae</tp:taxon-name-part></tp:taxon-name>)</article-title><source>Bulletin de la Société Royale Belge d’Entomologie</source><volume>158</volume><fpage>123</fpage><lpage>132</lpage></element-citation></ref><ref id="B10568755"><element-citation xmlns:xlink="http://www.w3.org/1999/xlink" publication-type="article" xlink:type="simple"><person-group person-group-type="author"><name name-style="western"><surname>Laaksonen</surname><given-names>Mervi</given-names></name><name name-style="western"><surname>Peuhu</surname><given-names>Elina</given-names></name><name name-style="western"><surname>Várkonyi</surname><given-names>Gergely</given-names></name><name name-style="western"><surname>Siitonen</surname><given-names>Juha</given-names></name></person-group><year>2008</year><article-title>Effects of habitat quality and landscape structure on saproxylic species dwelling in boreal spruce‐swamp forests</article-title><source>Oikos</source><volume>117</volume><issue>7</issue><fpage>1098</fpage><lpage>1110</lpage><pub-id pub-id-type="doi">10.1111/j.0030-1299.2008.16620.x</pub-id></element-citation></ref><ref id="B10629740"><element-citation xmlns:xlink="http://www.w3.org/1999/xlink" publication-type="book" xlink:type="simple"><person-group person-group-type="author"><name name-style="western"><surname>Burakowski</surname><given-names>B.</given-names></name><name name-style="western"><surname>Mroczkowski</surname><given-names>M.</given-names></name><name name-style="western"><surname>Stefańska</surname><given-names>J.</given-names></name></person-group><year>1987</year><source>Chrząszcze – <tp:taxon-name><tp:taxon-name-part taxon-name-part-type="order">Coleoptera</tp:taxon-name-part></tp:taxon-name>. <tp:taxon-name><tp:taxon-name-part taxon-name-part-type="superfamily">Cucujoidea</tp:taxon-name-part></tp:taxon-name>, część 3. Katalog Fauny Polski XXIII (XIV)</source><publisher-name>Państwowe Wydawnictwo Naukowe</publisher-name><publisher-loc>Warszawa</publisher-loc><size units="page">277</size></element-citation></ref><ref id="B10630681"><element-citation xmlns:xlink="http://www.w3.org/1999/xlink" publication-type="article" xlink:type="simple"><person-group person-group-type="author"><name name-style="western"><surname>Szafraniec</surname><given-names>S.</given-names></name></person-group><year>1997</year><article-title>Nowe dla Babiej Góry gatunki chrząszczy (<tp:taxon-name><tp:taxon-name-part taxon-name-part-type="order">Coleoptera</tp:taxon-name-part></tp:taxon-name>). II.</article-title><source>Wiadomości Entomologiczne</source><volume>16</volume><issue>3-4</issue><fpage>135</fpage><lpage>141</lpage></element-citation></ref><ref id="B10629692"><element-citation xmlns:xlink="http://www.w3.org/1999/xlink" publication-type="chapter" xlink:type="simple"><person-group person-group-type="author"><name name-style="western"><surname>Kubisz</surname><given-names>D.</given-names></name><name name-style="western"><surname>Tsinkevich</surname><given-names>V. A.</given-names></name></person-group><year>2001</year><chapter-title>Familia (rodzina): Pythidae</chapter-title><person-group person-group-type="editor"><name name-style="western"><surname>Gutowski</surname><given-names>J. M.</given-names></name><name name-style="western"><surname>Jaroszewicz</surname><given-names>B.</given-names></name></person-group><source>Katalog fauny Puszczy Białowieskiej</source><publisher-name>Instytut Badawczy Leśnictwa</publisher-name><publisher-loc>Warszawa</publisher-loc><size units="page">404</size></element-citation></ref><ref id="B10629705"><element-citation xmlns:xlink="http://www.w3.org/1999/xlink" publication-type="article" xlink:type="simple"><person-group person-group-type="author"><name name-style="western"><surname>Kubisz</surname><given-names>D.</given-names></name></person-group><year>2004</year><article-title>Chrząszcze (<tp:taxon-name><tp:taxon-name-part taxon-name-part-type="order">Coleoptera</tp:taxon-name-part></tp:taxon-name>) z wybranych rodzin jako element monitoringu ekologicznego w Puszczy Białowieskiej. Wyniki badań z lat 1993-1999</article-title><source>Leśne Prace Badawcze</source><volume>4</volume><fpage>37</fpage><lpage>49</lpage></element-citation></ref><ref id="B10634769"><element-citation xmlns:xlink="http://www.w3.org/1999/xlink" publication-type="book" xlink:type="simple"><person-group person-group-type="author"><name name-style="western"><surname>Marczak</surname><given-names>D.</given-names></name></person-group><year>2020</year><source>Chrząszcze saproksyliczne głównych typów siedliskowych Puszczy Kampinoskiej - studium faunistyczno-ekologiczne</source><publisher-name>Instytut Badawczy Leśnictwa</publisher-name><publisher-loc>Sękocin Stary</publisher-loc><size units="page">286</size></element-citation></ref><ref id="B10634760"><element-citation xmlns:xlink="http://www.w3.org/1999/xlink" publication-type="article" xlink:type="simple"><person-group person-group-type="author"><name name-style="western"><surname>Buchholz</surname><given-names>L.</given-names></name><name name-style="western"><surname>Komosiński</surname><given-names>K.</given-names></name><name name-style="western"><surname>Melke</surname><given-names>A.</given-names></name><name name-style="western"><surname>SIkora-Marzec</surname><given-names>P.</given-names></name></person-group><year>2021</year><article-title>Chrząszcze (<tp:taxon-name><tp:taxon-name-part taxon-name-part-type="order">Coleoptera</tp:taxon-name-part></tp:taxon-name>) Świętokrzyskiego Parku Narodowego</article-title><source>Wiadomości Entomologiczne</source><volume>40 (Supplement)</volume><fpage>1</fpage><lpage>273</lpage></element-citation></ref><ref id="B10960716"><element-citation xmlns:xlink="http://www.w3.org/1999/xlink" publication-type="article" xlink:type="simple"><person-group person-group-type="author"><name name-style="western"><surname>Marczak</surname><given-names>D.</given-names></name><name name-style="western"><surname>Kwiatkowski</surname><given-names>A.</given-names></name><name name-style="western"><surname>Lasoń</surname><given-names>A.</given-names></name><name name-style="western"><surname>Królik</surname><given-names>R.</given-names></name><name name-style="western"><surname>Borowski</surname><given-names>J.</given-names></name><name name-style="western"><surname>Mroczyński</surname><given-names>R.</given-names></name></person-group><year>2023</year><article-title>Chrząszcze (<tp:taxon-name><tp:taxon-name-part taxon-name-part-type="class">Insecta</tp:taxon-name-part></tp:taxon-name>: <tp:taxon-name><tp:taxon-name-part taxon-name-part-type="order">Coleoptera</tp:taxon-name-part></tp:taxon-name>) rezerwatów Budzisk i Jesionowe Góry w Puszczy Knyszyńskiej</article-title><source>Rocznik Muzeum Górnośląskiego w Bytomiu - Przyroda</source><volume>29 (online 018)</volume><fpage>1</fpage><lpage>21</lpage><pub-id pub-id-type="doi">10.5281/zenodo.10258833</pub-id></element-citation></ref><ref id="B10630471"><element-citation xmlns:xlink="http://www.w3.org/1999/xlink" publication-type="article" xlink:type="simple"><person-group person-group-type="author"><name name-style="western"><surname>Lukin</surname><given-names>V.</given-names></name></person-group><year>2010</year><article-title>Species structure of the saproxylic beetle assemblages in the protected territories of Belarus.</article-title><source>Oltenia, Studii şi comunicări, Seria Ştiinţele Naturii (Oltenia Journal for Studies in Natural Sciences)</source><volume>26</volume><issue>2</issue><fpage>155</fpage><lpage>160</lpage></element-citation></ref><ref id="B10632550"><element-citation xmlns:xlink="http://www.w3.org/1999/xlink" publication-type="article" xlink:type="simple"><person-group person-group-type="author"><name name-style="western"><surname>Kovács</surname><given-names>T.</given-names></name><name name-style="western"><surname>Merkl</surname><given-names>O.</given-names></name><name name-style="western"><surname>Németh</surname><given-names>T.</given-names></name><name name-style="western"><surname>Pešič</surname><given-names>V. M.</given-names></name></person-group><year>2011</year><article-title>True bugs and beetles new to Montenegro and Bulgaria (<tp:taxon-name><tp:taxon-name-part taxon-name-part-type="class">Insecta</tp:taxon-name-part></tp:taxon-name>: <tp:taxon-name><tp:taxon-name-part taxon-name-part-type="suborder">Heteroptera</tp:taxon-name-part></tp:taxon-name>, <tp:taxon-name><tp:taxon-name-part taxon-name-part-type="order">Coleoptera</tp:taxon-name-part></tp:taxon-name>)</article-title><source>Folia Historico Naturalia Musei Matraensis</source><volume>35</volume><fpage>39</fpage><lpage>42</lpage></element-citation></ref><ref id="B10568812"><element-citation xmlns:xlink="http://www.w3.org/1999/xlink" publication-type="article" xlink:type="simple"><person-group person-group-type="author"><name name-style="western"><surname>Painter</surname><given-names>JN</given-names></name><name name-style="western"><surname>Siitonen</surname><given-names>J</given-names></name><name name-style="western"><surname>Hanski</surname><given-names>I</given-names></name></person-group><year>2007</year><article-title>Phylogeographical patterns and genetic diversity in three species of Eurasian boreal forest beetles</article-title><source>Biological Journal of the Linnean Society</source><volume>91</volume><issue>2</issue><fpage>267</fpage><lpage>279</lpage><pub-id pub-id-type="doi">10.1111/j.1095-8312.2007.00797.x</pub-id></element-citation></ref><ref id="B10634749"><element-citation xmlns:xlink="http://www.w3.org/1999/xlink" publication-type="article" xlink:type="simple"><person-group person-group-type="author"><name name-style="western"><surname>Alekseev</surname><given-names>V. I.</given-names></name></person-group><year>2014</year><article-title>The basic checklist of the Curonian Spit beetles</article-title><source>The problems of study and protection of the natural and cultural heritage of the national park «Kurshskaya kosa»</source><volume>10</volume><fpage>53</fpage><lpage>78</lpage></element-citation></ref><ref id="B10630589"><element-citation xmlns:xlink="http://www.w3.org/1999/xlink" publication-type="article" xlink:type="simple"><person-group person-group-type="author"><name name-style="western"><surname>Egorov</surname><given-names>L. V.</given-names></name><name name-style="western"><surname>Ruchin</surname><given-names>A. B.</given-names></name><name name-style="western"><surname>Semenov</surname><given-names>V. B.</given-names></name><name name-style="western"><surname>Semionenkov</surname><given-names>O. I.</given-names></name><name name-style="western"><surname>Semishin</surname><given-names>G. B.</given-names></name></person-group><year>2020</year><article-title>Checklist of the <tp:taxon-name><tp:taxon-name-part taxon-name-part-type="order">Coleoptera</tp:taxon-name-part></tp:taxon-name> of Mordovia State Nature Reserve, Russia</article-title><source>ZooKeys</source><volume>962</volume><fpage>13</fpage><lpage>133</lpage><pub-id pub-id-type="doi">10.3897/zookeys.962.54477</pub-id></element-citation></ref><ref id="B10630349"><element-citation xmlns:xlink="http://www.w3.org/1999/xlink" publication-type="article" xlink:type="simple"><person-group person-group-type="author"><name name-style="western"><surname>Ruchin</surname><given-names>A. B.</given-names></name><name name-style="western"><surname>Egorov</surname><given-names>L. V.</given-names></name><name name-style="western"><surname>Khapugin</surname><given-names>A. A.</given-names></name></person-group><year>2022</year><article-title>Vertical distribution of beetles (<tp:taxon-name><tp:taxon-name-part taxon-name-part-type="order">Coleoptera</tp:taxon-name-part></tp:taxon-name>) in pine forests in Central European Russia</article-title><source>Diversity</source><volume>14</volume><issue>622</issue><pub-id pub-id-type="doi">10.3390/d14080622</pub-id></element-citation></ref><ref id="B10634797"><element-citation xmlns:xlink="http://www.w3.org/1999/xlink" publication-type="website" xlink:type="simple"><person-group person-group-type="author"><name name-style="western"><surname>Facility</surname><given-names>Finnish Biodiversity Information</given-names></name></person-group><article-title>
            <italic>Pytho depressus</italic>
          </article-title><uri xlink:type="simple">https://laji.fi/en/taxon/MX.194660</uri><date-in-citation content-type="access-date">2023-11-01T00:00:00+02:00</date-in-citation></element-citation></ref><ref id="B10572602"><element-citation xmlns:xlink="http://www.w3.org/1999/xlink" publication-type="book" xlink:type="simple"><person-group person-group-type="author"><name name-style="western"><surname>Burakowski</surname><given-names>B.</given-names></name></person-group><year>1976</year><source>Rozmiazgowate – <tp:taxon-name><tp:taxon-name-part taxon-name-part-type="family">Pythidae</tp:taxon-name-part></tp:taxon-name>, Omiękowate – <tp:taxon-name><tp:taxon-name-part taxon-name-part-type="family">Lagriidae</tp:taxon-name-part></tp:taxon-name>, Cisawkowate – <tp:taxon-name><tp:taxon-name-part taxon-name-part-type="family">Alleculidae</tp:taxon-name-part></tp:taxon-name>. Klucze do oznaczania owadów Polski, cz. XIX, z. 88-90.</source><publisher-name>Państwowe Wydawnictwo Naukowe</publisher-name><publisher-loc>Warsawa</publisher-loc><size units="page">76</size></element-citation></ref><ref id="B10572732"><element-citation xmlns:xlink="http://www.w3.org/1999/xlink" publication-type="article" xlink:type="simple"><person-group person-group-type="author"><name name-style="western"><surname>Iablokoff-Khnzorian</surname><given-names>S. M.</given-names></name></person-group><year>1985</year><article-title>Les <tp:taxon-name><tp:taxon-name-part taxon-name-part-type="family">Pythidae</tp:taxon-name-part></tp:taxon-name> paléarctiques (<tp:taxon-name><tp:taxon-name-part taxon-name-part-type="order">Coleoptera</tp:taxon-name-part></tp:taxon-name>)</article-title><source>Deutsche Entomologische Zeitschrift</source><volume>32</volume><fpage>193</fpage><lpage>229</lpage><pub-id pub-id-type="doi">10.1002/mmnd.19850320129</pub-id></element-citation></ref></ref-list></tp:taxon-treatment>
